# Supplementary material for: Salinity-driven niche differentiation within the aquatic Luna-1 subcluster
Source: ISME Commun. 2025 Jul 16;5(1):ycaf122. doi: 10.1093/ismeco/ycaf122 (PMC12422013; doi:10.1093/ismeco/ycaf122)
Supplement: Supplementary_Tables_ycaf122 [file supplementary_tables_ycaf122.xlsx]

## Sheet: Table Sx Genes_diff_Aq
Table Sx. Functional enrichment (anvi'o) among Aquiluna clades: freshwater, saline A and saline B (figure 3).
Saline A contains more marine derived members (n=6/17 marine and 9/17 brackish, or 6/15 marine 7/15 brackish when excluding Aquiluna with uncertain habitat salinities)
Saline B contains more marine derived members brackish water derived (n=7/11 brackish and 3/11 marine, or 5/6 brackish and 0/6 marine when excluding Aquiluna with uncertain habitat salinities)
Adjusted q value	Associated groups	KEGG KO ID	Function	Freshwater (%)	Freshwater (number of genomes)	Saline_A (%)	Saline_A (number of genomes)	Saline_B (%)	Saline_B (number of genomes)
0.00137	Freshwater,Saline_B	K00128	aldehyde dehydrogenase (NAD+) [EC:1.2.1.3]	0.58	12	0	17	0.18	11
0.00167	Freshwater,Saline_B	K01802	peptidylprolyl isomerase [EC:5.2.1.8]	0.58	12	0	17	0.45	11
0.00176	Freshwater,Saline_B	K24846	ATP-binding cassette, subfamily B, bacterial PglK [EC:7.5.2.-]	0.58	12	0	17	0.27	11
0.00303	Freshwater,Saline_B	K02919	large subunit ribosomal protein L36	0.08	12	0	17	0.45	11
0.00303	Freshwater,Saline_B	K07107	acyl-CoA thioester hydrolase [EC:3.1.2.-]	0.08	12	0	17	0.45	11
0.00339	Freshwater,Saline_B	K07250	4-aminobutyrate aminotransferase / (S)-3-amino-2-methylpropionate transaminase / 5-aminovalerate transaminase [EC:2.6.1.19 2.6.1.22 2.6.1.48]	0.5	12	0	17	0.18	11
0.00339	Freshwater,Saline_B	K07795,K07793,K07794	putative tricarboxylic transport membrane protein	0.5	12	0	17	0.18	11
0.00339	Freshwater,Saline_B	K03733	integrase/recombinase XerC	0.5	12	0	17	0.18	11
0.0038	Freshwater,Saline_B	K19225	rhomboid protease GluP [EC:3.4.21.105]	0.5	12	0	17	0.27	11
0.00901	Freshwater,Saline_B	K01200	pullulanase [EC:3.2.1.41]	0.42	12	0	17	0.27	11
0.01943	Freshwater,Saline_B	K21117	cytochrome P450 family 114	0.33	12	0	17	0.18	11
0.03707	Freshwater,Saline_B	K03789	[ribosomal protein S18]-alanine N-acetyltransferase [EC:2.3.1.266]	0.08	12	0	17	0.18	11
0.00778	Saline_B	K06148	ATP-binding cassette, subfamily C, bacterial	0	12	0	17	0.27	11
0.00778	Saline_B	K22083	methylamine---glutamate N-methyltransferase subunit C [EC:2.1.1.21]	0	12	0	17	0.27	11
0.00778	Saline_B	K19789	DNA repair protein RadD	0	12	0	17	0.27	11
0.00137	Freshwater,Saline_A	K02051	NitT/TauT family transport system substrate-binding protein	0.75	12	0.35	17	0	11
0.00137	Freshwater,Saline_A	K02049	NitT/TauT family transport system ATP-binding protein	0.75	12	0.35	17	0	11
0.00155	Freshwater,Saline_A	K02050	NitT/TauT family transport system permease protein	0.75	12	0.47	17	0	11
0.00324	Freshwater,Saline_A	K03298	drug/metabolite transporter, DME family	0.67	12	0.47	17	0	11
0.00369	Freshwater,Saline_A	K07301	cation:H+ antiporter	0.08	12	0.47	17	0	11
0.0042	Freshwater,Saline_A	K11249	cysteine/O-acetylserine efflux protein	0.42	12	0.59	17	0	11
0.00778	Freshwater,Saline_A	K21817	beta-carotene 15,15'-dioxygenase [EC:1.13.11.63]	0.5	12	0.18	17	0	11
0.03707	Freshwater,Saline_A	K00852	ribokinase [EC:2.7.1.15]	0.08	12	0.24	17	0	11
0.03707	Freshwater,Saline_A	K03335	inosose dehydratase [EC:4.2.1.44]	0.25	12	0.12	17	0	11
0.03707	Freshwater,Saline_A	K05592	ATP-dependent RNA helicase DeaD [EC:3.6.4.13]	0.25	12	0.12	17	0	11
0.03707	Freshwater,Saline_A	K15554	sulfonate transport system permease protein	0.25	12	0.12	17	0	11
0.03707	Freshwater,Saline_A	K00854	xylulokinase [EC:2.7.1.17]	0.25	12	0.18	17	0	11
0.03707	Freshwater,Saline_A	K01749	hydroxymethylbilane synthase [EC:2.5.1.61]	0.25	12	0.18	17	0	11
0.03707	Freshwater,Saline_A	K01698	porphobilinogen synthase [EC:4.2.1.24]	0.25	12	0.18	17	0	11
0.03707	Freshwater,Saline_A	K01599	uroporphyrinogen decarboxylase [EC:4.1.1.37]	0.25	12	0.18	17	0	11
0.03707	Freshwater,Saline_A	K00435	hydrogen peroxide-dependent heme synthase [EC:1.3.98.5]	0.25	12	0.18	17	0	11
0.03707	Freshwater,Saline_A	K01719	uroporphyrinogen-III synthase [EC:4.2.1.75]	0.25	12	0.18	17	0	11
0.03707	Freshwater,Saline_A	K06911	quercetin 2,3-dioxygenase [EC:1.13.11.24]	0.25	12	0.18	17	0	11
0.03707	Freshwater,Saline_A	K02492	glutamyl-tRNA reductase [EC:1.2.1.70]	0.25	12	0.18	17	0	11
0.03707	Freshwater,Saline_A	K01772	protoporphyrin/coproporphyrin ferrochelatase [EC:4.98.1.1 4.99.1.9]	0.25	12	0.18	17	0	11
0.03707	Freshwater,Saline_A	K00231	protoporphyrinogen/coproporphyrinogen III oxidase [EC:1.3.3.4 1.3.3.15]	0.25	12	0.18	17	0	11
0.03707	Freshwater,Saline_A	K02081	DeoR family transcriptional regulator, aga operon transcriptional repressor	0.08	12	0.18	17	0	11
0.03707	Freshwater,Saline_A	K14696	solute carrier family 30 (zinc transporter), member 9	0.08	12	0.18	17	0	11
0.03707	Freshwater,Saline_A	K07397	putative redox protein	0.08	12	0.18	17	0	11
0.03707	Freshwater,Saline_A	K13052	cell division protein DivIC	0.08	12	0.18	17	0	11
0.03707	Freshwater,Saline_A	K01091	phosphoglycolate phosphatase [EC:3.1.3.18]	0.08	12	0.18	17	0	11
0.04695	Freshwater,Saline_A	K24995	levoglucosan dehydrogenase [EC:1.1.1.425]	0.17	12	0.12	17	0	11
0.03707	Saline_A	K01092	myo-inositol-1(or 4)-monophosphatase [EC:3.1.3.25]	0	12	0.12	17	0	11
0.03707	Saline_A	K01628	L-fuculose-phosphate aldolase [EC:4.1.2.17]	0	12	0.12	17	0	11
0.03707	Saline_A	K08963	methylthioribose-1-phosphate isomerase [EC:5.3.1.23]	0	12	0.12	17	0	11
0.03707	Saline_A	K00899	5-methylthioribose kinase [EC:2.7.1.100]	0	12	0.12	17	0	11
0.03707	Saline_A	K03395	aminoglycoside 3-N-acetyltransferase I [EC:2.3.1.60]	0	12	0.12	17	0	11
0.03707	Saline_A	K02056	simple sugar transport system ATP-binding protein [EC:7.5.2.-]	0	12	0.12	17	0	11
0.03707	Saline_A	K01192	beta-mannosidase [EC:3.2.1.25]	0	12	0.12	17	0	11
0.03707	Saline_A	K25035	S-methyl-5-thioribulose 1-phosphate isomerase [EC:5.3.3.23]	0	12	0.12	17	0	11
0.03707	Saline_A	K08997	protein adenylyltransferase [EC:2.7.7.108]	0	12	0.12	17	0	11

## Sheet: Table S1
Table S1. Genome quality, taxonomy, and habitat information for Luna-1 subcluster GTDB species representative genomes and Waiwera-derived MAGs (highlighted in grey).
Habitat salinity is marked as uncertain if (and indicated by ref font): (a) not supported by relative abundance/gene expression data, or (b) the source location was non-discrete (e.g., an estuary versus a lake).
Strain heterogeneity was recalculated as: contamination * (strain heterogeneity / 100). Estimated genome size was calculated as: (genome assembly size - (genome assembly size * (CheckM contamination/2)/100)) * (100/CheckM completeness)
			0
GTDB ID or MAG ID (this study)	Reference/this study	Genus	gtdb taxonomic classification	Species assignment	Phylogenetic tree order (top to bottom, figure 4)	Clades (phylogenetic tree, figure 3)	Assembly source salinity (this study)	Habitat salinity	Habitat salinity uncertain	Location	Environment	Genome assembly size	Estimated genome size	Completeness CheckM	Contamination CheckM	Strain heterogeneity CheckM	Contamination without strain heterogeneity	Recalculated strain heterogeneity (without other contamination)	Completeness CheckM2	Contamination CheckM2	GC Content	Coding Density	Contig N50	Average gene length	Total coding sequences	Assembly level	Genome source	Number of contigs	Genome coverage	BioSample accession
Ww99_Actinomycetota	this_study	Aquiluna	d Bacteria;p Actinomycetota;c Actinomycetes;o Actinomycetales;f Microbacteriaceae;g Aquiluna;s Aquiluna sp002333405	Aquiluna sp002333405	39	Aquiluna_Saline_A	Brackish	Brackish		New Zealand	Estuary	2764687	1855054	92.7	75.6	98	1.5	74.1	97.3	69.2	0.53	1	11151	294	2980	Contig	MAG	368
Ww98_Actinomycetota	this_study	Aquiluna	d Bacteria;p Actinomycetota;c Actinomycetes;o Actinomycetales;f Microbacteriaceae;g Aquiluna;s Aquiluna sp002333405	Aquiluna sp002333405	36	Aquiluna_Saline_A	Brackish	Brackish		New Zealand	Estuary	2618943	1875847	90.4	70.5	97.4	1.8	68.7	90.1	54.8	0.53	1	10789	294	2814	Contig	MAG	346
Ww97_Actinomycetota	this_study	Aquiluna	d Bacteria;p Actinomycetota;c Actinomycetes;o Actinomycetales;f Microbacteriaceae;g Aquiluna;s Aquiluna sp002333405	Aquiluna sp002333405	33	Aquiluna_Saline_A	Brackish	Brackish		New Zealand	Estuary	1190574	1377244	81	12.6	75	3.1	9.4	79.5	11.5	0.53	1	9932	284	1319	Contig	MAG	177
Ww102_Actinomycetota	this_study	Aquiluna	d Bacteria;p Actinomycetota;c Actinomycetes;o Actinomycetales;f Microbacteriaceae;g Aquiluna;s Aquiluna sp002333405	Aquiluna sp002333405	38	Aquiluna_Saline_A	Marine	Brackish		New Zealand	Estuary	2547976	1678716	91.6	79.3	94.5	4.3	74.9	93.1	59.4	0.53	1	11463	290	2790	Contig	MAG	341
Ww101_Actinomycetota	this_study	Aquiluna	d Bacteria;p Actinomycetota;c Actinomycetes;o Actinomycetales;f Microbacteriaceae;g Aquiluna;s Aquiluna sp002333405	Aquiluna sp002333405	40	Aquiluna_Saline_A	Brackish	Brackish		New Zealand	Estuary	2975910	1900649	92.3	82.1	97.7	1.9	80.2	97.7	64.3	0.53	1	12073	298	3154	Contig	MAG	364
Ww100_Actinomycetota	this_study	Aquiluna	d Bacteria;p Actinomycetota;c Actinomycetes;o Actinomycetales;f Microbacteriaceae;g Aquiluna;s Aquiluna sp002333405	Aquiluna sp002333405	37	Aquiluna_Saline_A	Brackish	Brackish		New Zealand	Estuary	2790978	1765629	93.5	81.7	97.1	2.4	79.3	95.2	74.9	0.53	1	10068	291	3035	Contig	MAG	384
Ww95_Actinomycetota	this_study	Aquiluna	d Bacteria;p Actinomycetota;c Actinomycetes;o Actinomycetales;f Microbacteriaceae;g Aquiluna;s	Aquiluna	22	Aquiluna_Saline_B	Marine	Brackish		New Zealand	Estuary	1407980	1926973	70.4	7.3	63.2	2.7	4.6	74	10	0.54	1	5093	284	1555	Contig	MAG	311
Ww105_Actinomycetota	this_study	Aquiluna	d Bacteria;p Actinomycetota;c Actinomycetes;o Actinomycetales;f Microbacteriaceae;g Aquiluna;s Aquiluna sp016780945	Aquiluna sp016780945	21	Aquiluna_Saline_B	Brackish	Brackish		New Zealand	Estuary	882308	1598478	54.7	1.8	75	0.4	1.3	48.5	1.3	0.55	1	5162	260	1065	Contig	MAG	185
Ww104_Actinomycetota	this_study	Aquiluna	d Bacteria;p Actinomycetota;c Actinomycetes;o Actinomycetales;f Microbacteriaceae;g Aquiluna;s Aquiluna sp016780945	Aquiluna sp016780945	23	Aquiluna_Saline_B	Brackish	Brackish		New Zealand	Estuary	1702759	2281506	71.2	9.2	60	3.7	5.5	84.7	8.3	0.54	1	5224	262	2004	Contig	MAG	362
Ww103_Actinomycetota	this_study	Aquiluna	d Bacteria;p Actinomycetota;c Actinomycetes;o Actinomycetales;f Microbacteriaceae;g Aquiluna;s Aquiluna sp016780945	Aquiluna sp016780945	19	Aquiluna_Saline_B	Brackish	Brackish		New Zealand	Estuary	1261164	1835611	67.4	3.8	60	1.5	2.3	71.6	2.8	0.55	1	4090	250	1582	Contig	MAG	316
Ww162_Actinomycetota	this_study	Rhodoluna	d Bacteria;p Actinomycetota;c Actinomycetes;o Actinomycetales;f Microbacteriaceae;g Rhodoluna;s Rhodoluna sp024645175	Rhodoluna sp024645175	104	Rhodoluna	Brackish	Fresh		New Zealand	Estuary	1293471	1538435	82.9	2.8	100	0	2.8	80.8	2.1	0.54	1	31373	320	1289	Contig	MAG	74
Ww161_Actinomycetota	this_study	Rhodoluna	d Bacteria;p Actinomycetota;c Actinomycetes;o Actinomycetales;f Microbacteriaceae;g Rhodoluna;s Rhodoluna sp024645175	Rhodoluna sp024645175	105	Rhodoluna	Brackish	Fresh		New Zealand	Estuary	1327065	1476360	88	4.2	100	0	4.2	89.4	3.3	0.54	1	42500	328	1292	Contig	MAG	67
Ww158_Actinomycetota	this_study	Rhodoluna	d Bacteria;p Actinomycetota;c Actinomycetes;o Actinomycetales;f Microbacteriaceae;g Rhodoluna;s Rhodoluna sp024645105	Rhodoluna sp024645105	113	Rhodoluna	Brackish	Fresh		New Zealand	Estuary	1135304	1422019	78.6	3.1	71.4	0.9	2.2	77.4	3.1	0.51	1	16088	302	1191	Contig	MAG	96
Ww157_Actinomycetota	this_study	Rhodoluna	d Bacteria;p Actinomycetota;c Actinomycetes;o Actinomycetales;f Microbacteriaceae;g Rhodoluna;s Rhodoluna sp024645105	Rhodoluna sp024645105	114	Rhodoluna	Fresh	Fresh		New Zealand	Estuary	2068271	1610642	98.3	46.9	94.6	2.5	44.4	100	54.7	0.51	1	144634	316	2064	Contig	MAG	28
Ww156_Actinomycetota	this_study	Rhodoluna	d Bacteria;p Actinomycetota;c Actinomycetes;o Actinomycetales;f Microbacteriaceae;g Rhodoluna;s Rhodoluna sp024642605	Rhodoluna sp024642605	84	Rhodoluna	Fresh	Fresh		New Zealand	Estuary	1261481	1471728	83.7	4.7	9.1	4.3	0.4	84	8.2	0.55	1	17749	311	1285	Contig	MAG	96
Ww155_Actinomycetota	this_study	Rhodoluna	d Bacteria;p Actinomycetota;c Actinomycetes;o Actinomycetales;f Microbacteriaceae;g Rhodoluna;s Rhodoluna sp024641985	Rhodoluna sp024641985	121	Rhodoluna	Brackish	Fresh		New Zealand	Estuary	1380622	1448711	95.3	0	0	0	0	91.2	0	0.53	1	361489	324	1351	Contig	MAG	6
Ww154_Actinomycetota	this_study	Rhodoluna	d Bacteria;p Actinomycetota;c Actinomycetes;o Actinomycetales;f Microbacteriaceae;g Rhodoluna;s Rhodoluna sp024641985	Rhodoluna sp024641985	120	Rhodoluna	Fresh	Fresh		New Zealand	Estuary	1485899	1525686	97.1	0.6	100	0	0.6	98.6	0	0.54	1	451094	333	1418	Contig	MAG	7
Ww153_Actinomycetota	this_study	Rhodoluna	d Bacteria;p Actinomycetota;c Actinomycetes;o Actinomycetales;f Microbacteriaceae;g Rhodoluna;s Rhodoluna sp024641985	Rhodoluna sp024641985	122	Rhodoluna	Fresh	Fresh		New Zealand	Estuary	1527749	1557643	97.1	2	25	1.5	0.5	98.9	1.4	0.54	1	361457	330	1467	Contig	MAG	15
Ww152_Actinomycetota	this_study	Rhodoluna	d Bacteria;p Actinomycetota;c Actinomycetes;o Actinomycetales;f Microbacteriaceae;g Rhodoluna;s Rhodoluna sp024641095	Rhodoluna sp024641095	112	Rhodoluna	Fresh	Fresh		New Zealand	Estuary	1176603	1242453	94.7	0	0	0	0	92.1	0	0.51	1	725811	320	1170	Contig	MAG	3
Ww151_Actinomycetota	this_study	Rhodoluna	d Bacteria;p Actinomycetota;c Actinomycetes;o Actinomycetales;f Microbacteriaceae;g Rhodoluna;s Rhodoluna sp024641065	Rhodoluna sp024641065	115	Rhodoluna	Fresh	Fresh		New Zealand	Estuary	1316417	1495041	87.7	0.8	75	0.2	0.6	84.6	0.1	0.52	1	217357	330	1262	Contig	MAG	10
Ww150_Actinomycetota	this_study	Rhodoluna	d Bacteria;p Actinomycetota;c Actinomycetes;o Actinomycetales;f Microbacteriaceae;g Rhodoluna;s Rhodoluna sp024641065	Rhodoluna sp024641065	116	Rhodoluna	Fresh	Fresh		New Zealand	Estuary	1362199	1456897	93.5	0	0	0	0	89.1	0	0.52	1	243637	329	1309	Contig	MAG	13
Ww149_Actinomycetota	this_study	Rhodoluna	d Bacteria;p Actinomycetota;c Actinomycetes;o Actinomycetales;f Microbacteriaceae;g Rhodoluna;s Rhodoluna sp024639845	Rhodoluna sp024639845	82	Rhodoluna	Brackish	Fresh		New Zealand	Estuary	1293915	1347885	94.7	2.7	42.9	1.5	1.2	91.5	2.7	0.56	1	62838	318	1288	Contig	MAG	35
Ww148_Actinomycetota	this_study	Rhodoluna	d Bacteria;p Actinomycetota;c Actinomycetes;o Actinomycetales;f Microbacteriaceae;g Rhodoluna;s Rhodoluna sp024639845	Rhodoluna sp024639845	83	Rhodoluna	Fresh	Fresh		New Zealand	Estuary	1393133	1442628	95.7	1.8	33.3	1.2	0.6	93.8	2.7	0.56	1	181292	323	1362	Contig	MAG	18
Ww147_Actinomycetota	this_study	Rhodoluna	d Bacteria;p Actinomycetota;c Actinomycetes;o Actinomycetales;f Microbacteriaceae;g Rhodoluna;s Rhodoluna sp024639375	Rhodoluna sp024639375	108	Rhodoluna	Fresh	Fresh		New Zealand	Estuary	1283779	1360833	93.3	2.2	12.5	2	0.3	93.1	1.4	0.52	1	92039	317	1285	Contig	MAG	21
Ww145_Actinomycetota	this_study	Rhodoluna	d Bacteria;p Actinomycetota;c Actinomycetes;o Actinomycetales;f Microbacteriaceae;g Rhodoluna;s	Rhodoluna	68	Rhodoluna	Brackish	Fresh		New Zealand	Estuary	732940	1318893	55.1	1.7	60	0.7	1	46.4	5.6	0.57	1	7301	280	828	Contig	MAG	112
Ww144_Actinomycetota	this_study	Rhodoluna	d Bacteria;p Actinomycetota;c Actinomycetes;o Actinomycetales;f Microbacteriaceae;g Rhodoluna;s	Rhodoluna	125	Rhodoluna	Brackish	Fresh		New Zealand	Estuary	1051763	1474869	70.1	3.4	27.3	2.4	0.9	72.2	2.5	0.55	1	6621	292	1135	Contig	MAG	186
Ww142_Actinomycetota	this_study	Rhodoluna	d Bacteria;p Actinomycetota;c Actinomycetes;o Actinomycetales;f Microbacteriaceae;g Rhodoluna;s	Rhodoluna	126	Rhodoluna	Brackish	Fresh		New Zealand	Estuary	1031153	1443030	70.6	2.4	50	1.2	1.2	67.3	3.4	0.55	1	8473	314	1036	Contig	MAG	161
Ww141_Actinomycetota	this_study	Rhodoluna	d Bacteria;p Actinomycetota;c Actinomycetes;o Actinomycetales;f Microbacteriaceae;g Rhodoluna;s	Rhodoluna	117	Rhodoluna	Fresh	Fresh		New Zealand	Estuary	986259	1499747	65.4	1.1	75	0.3	0.8	59.8	1.4	0.54	1	25397	310	997	Contig	MAG	55
Ww138_Actinomycetota	this_study	Rhodoluna	d Bacteria;p Actinomycetota;c Actinomycetes;o Actinomycetales;f Microbacteriaceae;g Rhodoluna;s	Rhodoluna	94	Rhodoluna	Fresh	Fresh		New Zealand	Estuary	1221283	1818629	64.3	8.5	85.7	1.2	7.3	66.5	8.8	0.53	1	249784	329	1187	Contig	MAG	38
GTDB_GCF_900100865.1	reference	Aquiluna	d Bacteria;p Actinomycetota;c Actinomycetes;o Actinomycetales;f Microbacteriaceae;g Aquiluna;s Aquiluna sp900100865	Aquiluna sp900100865	4	Aquiluna_freshwater		Marine		Antarctica	Subsurface seawater	1663904	1696130	98.1	0	0	0	0	100	0	0.52	1	1663904	315	1638	Chromosome	Isolate	1	847.0x	SAMN05216534
GTDB_GCF_025997915.1	reference	Aquiluna	d Bacteria;p Actinomycetota;c Actinomycetes;o Actinomycetales;f Microbacteriaceae;g Aquiluna;s Aquiluna sp025997915	Aquiluna sp025997915	2	Aquiluna_freshwater		Fresh		Japan	River	1459348	1484586	98.3	0	0	0	0	100	0	0.54	1	1459348	333	1399	Complete Genome	Isolate	1	267.0x	SAMD00518422
GTDB_GCF_013283855.1	reference	Aquiluna	d Bacteria;p Actinomycetota;c Actinomycetes;o Actinomycetales;f Microbacteriaceae;g Aquiluna;s Aquiluna borgnonia	Aquiluna borgnonia	6	Aquiluna_freshwater		Fresh		Austria	Pond	1362706	1389099	98.1	0	0	0	0	99.7	0	0.55	1	1362706	315	1378	Complete Genome	Isolate	1	170.0x	SAMN10640313
GTDB_GCA_947441105.1	reference	Aquiluna	d Bacteria;p Actinomycetota;c Actinomycetes;o Actinomycetales;f Microbacteriaceae;g Aquiluna;s Aquiluna sp947441105	Aquiluna sp947441105	11	Aquiluna_freshwater		Fresh		Switzerland	Lake	806741	1469633	54.4	1.8	100	0	1.8	51.3	0.1	0.53	1	8545	290	887	Contig	MAG	110	10.0x	SAMEA112172125
GTDB_GCA_945860535.1	reference	Aquiluna	d Bacteria;p Actinomycetota;c Actinomycetes;o Actinomycetales;f Microbacteriaceae;g Aquiluna;s Aquiluna sp945860535	Aquiluna sp945860535	9	Aquiluna_freshwater		Fresh		Austria	Lake	1179305	1339325	87.7	0.8	100	0	0.8	84.7	0.6	0.53	1	28409	307	1225	Contig	MAG	79	10.0x	SAMEA110379249
GTDB_GCA_029865895.1	reference	Aquiluna	d Bacteria;p Actinomycetota;c Actinomycetes;o Actinomycetales;f Microbacteriaceae;g Aquiluna;s Aquiluna sp029865895	Aquiluna sp029865895	8	Aquiluna_freshwater		Fresh		USA	Lake	991789	1288417	76.4	1.5	100	0	1.5	70.1	1.1	0.54	1	14987	305	1043	Contig	MAG	76	1.0x	SAMN34111917
GTDB_GCA_027491295.1	reference	Aquiluna	d Bacteria;p Actinomycetota;c Actinomycetes;o Actinomycetales;f Microbacteriaceae;g Aquiluna;s Aquiluna sp027491295	Aquiluna sp027491295	12	Aquiluna_freshwater		Fresh		Canada	Pond	1446827	1519776	95.2	0	0	0	0	99	0	0.53	1	573560	329	1395	Contig	MAG	3		SAMN21899416
GTDB_GCA_027487865.1	reference	Aquiluna	d Bacteria;p Actinomycetota;c Actinomycetes;o Actinomycetales;f Microbacteriaceae;g Aquiluna;s Aquiluna sp027487865	Aquiluna sp027487865	10	Aquiluna_freshwater		Fresh		Canada	Pond	1465243	1539121	95.2	0	0	0	0	99.2	0	0.53	1	468108	325	1437	Contig	MAG	13		SAMN21899581
GTDB_GCA_021741585.1	reference	Aquiluna	d Bacteria;p Actinomycetota;c Actinomycetes;o Actinomycetales;f Microbacteriaceae;g Aquiluna;s Aquiluna sp021741585	Aquiluna sp021741585	5	Aquiluna_freshwater		Fresh		Spain	Lake	1386222	1456116	95.2	0	0	0	0	99.8	0	0.51	1	1072234	322	1373	Contig	MAG	3	50.0x	SAMN21020355
GTDB_GCA_009923455.1	reference	Aquiluna	d Bacteria;p Actinomycetota;c Actinomycetes;o Actinomycetales;f Microbacteriaceae;g Aquiluna;s Aquiluna sp009923455	Aquiluna sp009923455	1	Aquiluna_freshwater		Fresh		USA	Lake	1641239	1733679	94.1	1.2	0	1.2	0	99.6	1.8	0.53	1	25460	287	1813	Contig	MAG	183	9.9x	SAMN10222910
GTDB_GCA_002479805.1	reference	Aquiluna	d Bacteria;p Actinomycetota;c Actinomycetes;o Actinomycetales;f Microbacteriaceae;g Aquiluna;s Aquiluna sp002479805	Aquiluna sp002479805	7	Aquiluna_freshwater		Fresh		Parks et al. 2017	Freshwater	1467461	1622752	89.3	2.5	0	2.5	0	94.1	7.9	0.54	1	117109	316	1472	Scaffold	MAG	68	41.1x	SAMN06451992
GTDB_GCA_002478545.1	reference	Aquiluna	d Bacteria;p Actinomycetota;c Actinomycetes;o Actinomycetales;f Microbacteriaceae;g Aquiluna;s Aquiluna sp002478545	Aquiluna sp002478545	3	Aquiluna_freshwater		Fresh		Parks et al. 2017	Freshwater	1073389	2010092	53.4	0	0	0	0	65.6	0	0.54	1	16539	283	1143	Scaffold	MAG	189	21.0x	SAMN06454500
GTDB_GCF_000257665.1	reference	Aquiluna	d Bacteria;p Actinomycetota;c Actinomycetes;o Actinomycetales;f Microbacteriaceae;g Aquiluna;s Aquiluna sp000257665	Aquiluna sp000257665	30	Aquiluna_Saline_A		Marine		Norway	Subsurface seawater	1359862	1394730	97.5	0	0	0	0	99.5	0	0.52	1	515470	316	1351	Contig	Isolate	6	1621.9x	SAMN02469920
GTDB_GCA_937920245.1	reference	Aquiluna	d Bacteria;p Actinomycetota;c Actinomycetes;o Actinomycetales;f Microbacteriaceae;g Aquiluna;s Aquiluna sp937920245	Aquiluna sp937920245	31	Aquiluna_Saline_A		Brackish		Baltic sea	Subsurface seawater	1584338	1687591	93.6	0.6	0	0.6	0	97.7	0.7	0.52	1	23359	279	1642	Contig	MAG	172	89.0x	SAMEA14074803
GTDB_GCA_913057795.1	reference	Aquiluna	d Bacteria;p Actinomycetota;c Actinomycetes;o Actinomycetales;f Microbacteriaceae;g Aquiluna;s Aquiluna sp913057795	Aquiluna sp913057795	28	Aquiluna_Saline_A		Marine		Arctic	Subsurface seawater	1333914	1376588	96.9	0	0	0	0	98.8	1.6	0.52	1	46056	300	1394	Contig	MAG	46	15.0x	SAMEA9694473
GTDB_GCA_905182225.1	reference	Aquiluna	d Bacteria;p Actinomycetota;c Actinomycetes;o Actinomycetales;f Microbacteriaceae;g Aquiluna;s Aquiluna sp905182225	Aquiluna sp905182225	32	Aquiluna_Saline_A		Marine		Fram Strait	Subsurface seawater	1094370	1199830	90.8	0.9	100	0	0.9	90.7	0	0.52	1	47498	306	1129	Contig	MAG	38	6.0x	SAMEA7768546
GTDB_GCA_029241985.1	reference	Aquiluna	d Bacteria;p Actinomycetota;c Actinomycetes;o Actinomycetales;f Microbacteriaceae;g Aquiluna;s Aquiluna sp029241985	Aquiluna sp029241985	26	Aquiluna_Saline_A		Marine		Chile	Subsurface fjord seawater	1310957	1477967	88.7	0	0	0	0	90.5	0	0.51	1	47963	312	1329	Contig	MAG	55		SAMN32744577
GTDB_GCA_028822985.1	reference	Aquiluna	d Bacteria;p Actinomycetota;c Actinomycetes;o Actinomycetales;f Microbacteriaceae;g Aquiluna;s Aquiluna sp028822985	Aquiluna sp028822985	29	Aquiluna_Saline_A		Marine		Antarctica	Subsurface seawater	1284365	1317297	97.5	0	0	0	0	98.2	0	0.52	1	96742	308	1318	Contig	MAG	26	24.1x	SAMN31464281
GTDB_GCA_018402685.1	reference	Aquiluna	d Bacteria;p Actinomycetota;c Actinomycetes;o Actinomycetales;f Microbacteriaceae;g Aquiluna;s Aquiluna sp018402685	Aquiluna sp018402685	24	Aquiluna_Saline_A		Fresh		Russia	Lake	1480071	1617564	91.5	0	0	0	0	93	4	0.54	1	747778	271	1703	Contig	MAG	3	350.9x	SAMN19005899
GTDB_GCA_018402615.1	reference	Aquiluna	d Bacteria;p Actinomycetota;c Actinomycetes;o Actinomycetales;f Microbacteriaceae;g Aquiluna;s Aquiluna sp018402615	Aquiluna sp018402615	25	Aquiluna_Saline_A		Fresh		Russia	Lake	1128398	1590672	70.3	1.8	0	1.8	0	59.3	4.8	0.53	1	22599	258	1300	Contig	MAG	128	13.2x	SAMN19005897
GTDB_GCA_017854485.1	reference	Aquiluna	d Bacteria;p Actinomycetota;c Actinomycetes;o Actinomycetales;f Microbacteriaceae;g Aquiluna;s Aquiluna sp017854485	Aquiluna sp017854485	34	Aquiluna_Saline_A		Brackish	Uncertain	USA	Estuary	1220333	1285915	94.9	0	0	0	0	96.1	0.6	0.53	1	57454	312	1248	Scaffold	MAG	37	22.0x	SAMN17496137
GTDB_GCA_002390305.1	reference	Aquiluna	d Bacteria;p Actinomycetota;c Actinomycetes;o Actinomycetales;f Microbacteriaceae;g Aquiluna;s Aquiluna sp002390305	Aquiluna sp002390305	27	Aquiluna_Saline_A		Marine		North Sea	Subsurface seawater	1187639	1321663	89.5	0.8	50	0.4	0.4	94.2	0.1	0.51	1	17577	298	1257	Scaffold	MAG	121	11.1x	SAMN06454677
GTDB_GCA_002333405.1	reference	Aquiluna	d Bacteria;p Actinomycetota;c Actinomycetes;o Actinomycetales;f Microbacteriaceae;g Aquiluna;s Aquiluna sp002333405	Aquiluna sp002333405	35	Aquiluna_Saline_A		Brackish	Uncertain	USA	Brackish river plume	1262119	1371868	92	0	0	0	0	95.3	0.9	0.54	1	132026	304	1278	Scaffold	MAG	72	130.3x	SAMN06451946
GTDB_GCA_913775595.1	reference	Aquiluna	d Bacteria;p Actinomycetota;c Actinomycetes;o Actinomycetales;f Microbacteriaceae;g Aquiluna;s Aquiluna sp913775595	Aquiluna sp913775595	16	Aquiluna_Saline_B		Marine	Uncertain	China	Estuary	1245344	1316431	94.6	0	0	0	0	97	0	0.55	1	1245344	322	1238	Contig	MAG	1	39.0x	SAMEA9694111
GTDB_GCA_029979375.1	reference	Aquiluna	d Bacteria;p Actinomycetota;c Actinomycetes;o Actinomycetales;f Microbacteriaceae;g Aquiluna;s Aquiluna sp029979375	Aquiluna sp029979375	15	Aquiluna_Saline_B		Brackish	Uncertain	China	Estuary	1041981	1226331	84.5	1.1	50	0.5	0.5	85	2.3	0.57	1	13704	282	1184	Scaffold	MAG	119	40.0x	SAMN31727264
GTDB_GCA_028144365.1	reference	Aquiluna	d Bacteria;p Actinomycetota;c Actinomycetes;o Actinomycetales;f Microbacteriaceae;g Aquiluna;s Aquiluna sp028144365	Aquiluna sp028144365	17	Aquiluna_Saline_B		Marine	Uncertain	USA	Estuary	707038	1271651	55.6	0	0	0	0	54.8	0	0.55	1	50341	306	734	Contig	SAG	30	65.5x	SAMN29364255
GTDB_GCA_028095925.1	reference	Aquiluna	d Bacteria;p Actinomycetota;c Actinomycetes;o Actinomycetales;f Microbacteriaceae;g Aquiluna;s Aquiluna sp028095925	Aquiluna sp028095925	18	Aquiluna_Saline_B		Marine	Uncertain	USA	Estuary	1037240	1436620	72.2	0	0	0	0	76.9	0	0.55	1	57973	306	1079	Contig	SAG	34	596.5x	SAMN29376216
GTDB_GCA_023260495.1	reference	Aquiluna	d Bacteria;p Actinomycetota;c Actinomycetes;o Actinomycetales;f Microbacteriaceae;g Aquiluna;s Aquiluna sp023260495	Aquiluna sp023260495	13	Aquiluna_Saline_B		Brackish	Uncertain	China	Estuary	1159531	1556087	73.1	3.8	36.4	2.4	1.4	76.4	4.4	0.56	1	12408	272	1359	Scaffold	MAG	252	31.9x	SAMN27163652
GTDB_GCA_016780945.1	reference	Aquiluna	d Bacteria;p Actinomycetota;c Actinomycetes;o Actinomycetales;f Microbacteriaceae;g Aquiluna;s Aquiluna sp016780945	Aquiluna sp016780945	20	Aquiluna_Saline_B		Brackish		Bulgaria	Subsurface Black Sea	918048	1341970	68	1.2	100	0	1.2	65	0.3	0.55	1	12272	288	1011	Contig	MAG	85	50.0x	SAMN16436029
GTDB_GCA_009704945.1	reference	Aquiluna	d Bacteria;p Actinomycetota;c Actinomycetes;o Actinomycetales;f Microbacteriaceae;g Aquiluna;s Aquiluna sp009704945	Aquiluna sp009704945	14	Aquiluna_Saline_B		Fresh		Czech Republic	Reservoir	1142078	1306260	87.3	0.3	100	0	0.3	85.9	0.5	0.5	1	56612	317	1155	Contig	MAG	36	10.0x	SAMN12744967
GTDB_GCF_026000575.1	reference	Rhodoluna	d Bacteria;p Actinomycetota;c Actinomycetes;o Actinomycetales;f Microbacteriaceae;g Rhodoluna;s Rhodoluna sp026000575	Rhodoluna sp026000575	118	Rhodoluna		Fresh		Japan	Lake	1338021	1346098	99.4	0	0	0	0	99.9	0	0.54	1	1338021	320	1317	Complete Genome	Isolate	1	370.0x	SAMD00533725
GTDB_GCF_005845365.1	reference	Rhodoluna	d Bacteria;p Actinomycetota;c Actinomycetes;o Actinomycetales;f Microbacteriaceae;g Rhodoluna;s Rhodoluna limnophila	Rhodoluna limnophila	119	Rhodoluna		Fresh		Austria	Pond	1398704	1407147	99.4	0	0	0	0	99.9	0	0.54	1	1398704	330	1340	Complete Genome	Isolate	1	265.0x	SAMN10640306
GTDB_GCF_001854225.1	reference	Rhodoluna	d Bacteria;p Actinomycetota;c Actinomycetes;o Actinomycetales;f Microbacteriaceae;g Rhodoluna;s Rhodoluna planktonica	Rhodoluna planktonica	106	Rhodoluna		Fresh		Tanzania	Pond	1424506	1425932	99.9	0	0	0	0	99.9	0	0.52	1	1424506	335	1345	Complete Genome	Isolate	1	144.0x	SAMN04623515
GTDB_GCF_000699505.1	reference	Rhodoluna	d Bacteria;p Actinomycetota;c Actinomycetes;o Actinomycetales;f Microbacteriaceae;g Rhodoluna;s Rhodoluna lacicola	Rhodoluna lacicola	110	Rhodoluna		Fresh		China	Lake	1430433	1439067	99.4	0	0	0	0	100	0	0.52	1	1430433	330	1370	Complete Genome	Isolate	1	70.0x	SAMN02848463
GTDB_GCA_947489235.1	reference	Rhodoluna	d Bacteria;p Actinomycetota;c Actinomycetes;o Actinomycetales;f Microbacteriaceae;g Rhodoluna;s Rhodoluna sp947489235	Rhodoluna sp947489235	66	Rhodoluna		Fresh		Switzerland	Lake	1159097	1597587	71.9	1.8	100	0	1.8	73.9	4.8	0.46	1	20423	313	1171	Contig	MAG	86	10.0x	SAMEA112176140
GTDB_GCA_947489135.1	reference	Rhodoluna	d Bacteria;p Actinomycetota;c Actinomycetes;o Actinomycetales;f Microbacteriaceae;g Rhodoluna;s Rhodoluna sp947489135	Rhodoluna sp947489135	63	Rhodoluna		Fresh		Switzerland	Lake	1091946	1436004	74.9	3	87.5	0.4	2.6	79.2	2.9	0.46	1	20008	313	1103	Contig	MAG	84	10.0x	SAMEA112176412
GTDB_GCA_947483795.1	reference	Rhodoluna	d Bacteria;p Actinomycetota;c Actinomycetes;o Actinomycetales;f Microbacteriaceae;g Rhodoluna;s Rhodoluna sp947483795	Rhodoluna sp947483795	65	Rhodoluna		Fresh		Switzerland	Lake	1161868	1429432	79.9	3.4	71.4	1	2.4	81.8	2.4	0.46	1	22633	312	1178	Contig	MAG	80	10.0x	SAMEA112176045
GTDB_GCA_947455435.1	reference	Rhodoluna	d Bacteria;p Actinomycetota;c Actinomycetes;o Actinomycetales;f Microbacteriaceae;g Rhodoluna;s Rhodoluna sp947455435	Rhodoluna sp947455435	86	Rhodoluna		Fresh		Czech Republic	Lake	1354572	1529454	88.3	0.6	0	0.6	0	88.6	1.6	0.55	1	25057	312	1394	Contig	MAG	100	10.0x	SAMEA112173312
GTDB_GCA_947455385.1	reference	Rhodoluna	d Bacteria;p Actinomycetota;c Actinomycetes;o Actinomycetales;f Microbacteriaceae;g Rhodoluna;s Rhodoluna sp947455385	Rhodoluna sp947455385	77	Rhodoluna		Fresh		Czech Republic	Lake	1145498	1338205	85.3	0.7	100	0	0.7	82.2	0.2	0.6	1	10723	297	1221	Contig	MAG	129	10.0x	SAMEA112173277
GTDB_GCA_947454285.1	reference	Rhodoluna	d Bacteria;p Actinomycetota;c Actinomycetes;o Actinomycetales;f Microbacteriaceae;g Rhodoluna;s Rhodoluna sp947454285	Rhodoluna sp947454285	111	Rhodoluna		Fresh		Czech Republic	Lake	1050531	1290596	80.3	2.7	85.7	0.4	2.3	76.1	1.1	0.52	1	10246	293	1137	Contig	MAG	126	10.0x	SAMEA112173208
GTDB_GCA_947454255.1	reference	Rhodoluna	d Bacteria;p Actinomycetota;c Actinomycetes;o Actinomycetales;f Microbacteriaceae;g Rhodoluna;s Rhodoluna sp947454255	Rhodoluna sp947454255	55	Rhodoluna		Fresh		Czech Republic	Lake	1236924	1321500	93.6	0	0	0	0	94.2	0.3	0.47	1	59901	319	1231	Contig	MAG	34	10.0x	SAMEA112173206
GTDB_GCA_947453475.1	reference	Rhodoluna	d Bacteria;p Actinomycetota;c Actinomycetes;o Actinomycetales;f Microbacteriaceae;g Rhodoluna;s Rhodoluna sp947453475	Rhodoluna sp947453475	127	Rhodoluna		Fresh		Czech Republic	Lake	1367749	1549597	88	0.6	100	0	0.6	82.8	0.7	0.55	1	29714	331	1313	Contig	MAG	76	10.0x	SAMEA112172984
GTDB_GCA_947453465.1	reference	Rhodoluna	d Bacteria;p Actinomycetota;c Actinomycetes;o Actinomycetales;f Microbacteriaceae;g Rhodoluna;s Rhodoluna sp947453465	Rhodoluna sp947453465	124	Rhodoluna		Fresh		Czech Republic	Lake	1425138	2050180	69.2	0.9	100	0	0.9	85.4	0.2	0.55	1	32073	325	1390	Contig	MAG	74	10.0x	SAMEA112172968
GTDB_GCA_947453285.1	reference	Rhodoluna	d Bacteria;p Actinomycetota;c Actinomycetes;o Actinomycetales;f Microbacteriaceae;g Rhodoluna;s Rhodoluna sp947453285	Rhodoluna sp947453285	102	Rhodoluna		Fresh		Czech Republic	Lake	1018859	1396891	72.5	1.2	100	0	1.2	67.7	1.1	0.54	1	8315	286	1135	Contig	MAG	150	10.0x	SAMEA112173118
GTDB_GCA_947452985.1	reference	Rhodoluna	d Bacteria;p Actinomycetota;c Actinomycetes;o Actinomycetales;f Microbacteriaceae;g Rhodoluna;s Rhodoluna sp947452985	Rhodoluna sp947452985	95	Rhodoluna		Fresh		Czech Republic	Lake	1423335	1533355	92.5	0.7	100	0	0.7	92.3	0.1	0.53	1	56981	326	1397	Contig	MAG	39	10.0x	SAMEA112173151
GTDB_GCA_947452675.1	reference	Rhodoluna	d Bacteria;p Actinomycetota;c Actinomycetes;o Actinomycetales;f Microbacteriaceae;g Rhodoluna;s Rhodoluna sp947452675	Rhodoluna sp947452675	128	Rhodoluna		Fresh		Czech Republic	Lake	1395142	1593534	87.2	0.8	100	0	0.8	85.2	0.2	0.54	1	70751	338	1309	Contig	MAG	28	10.0x	SAMEA112172971
GTDB_GCA_947452235.1	reference	Rhodoluna	d Bacteria;p Actinomycetota;c Actinomycetes;o Actinomycetales;f Microbacteriaceae;g Rhodoluna;s Rhodoluna sp947452235	Rhodoluna sp947452235	49	Rhodoluna		Fresh		Czech Republic	Lake	1203677	1390310	86.1	1.1	75	0.3	0.8	92.9	0.6	0.45	1	30770	303	1260	Contig	MAG	70	10.0x	SAMEA112173063
GTDB_GCA_947448975.1	reference	Rhodoluna	d Bacteria;p Actinomycetota;c Actinomycetes;o Actinomycetales;f Microbacteriaceae;g Rhodoluna;s Rhodoluna sp947448975	Rhodoluna sp947448975	85	Rhodoluna		Fresh		Czech Republic	Lake	1026932	1512685	66.7	3.5	100	0	3.5	73	1.2	0.56	1	7252	292	1112	Contig	MAG	161	10.0x	SAMEA112172640
GTDB_GCA_947448845.1	reference	Rhodoluna	d Bacteria;p Actinomycetota;c Actinomycetes;o Actinomycetales;f Microbacteriaceae;g Rhodoluna;s Rhodoluna sp947448845	Rhodoluna sp947448845	69	Rhodoluna		Fresh		Czech Republic	Lake	1263390	1490229	84.1	1.6	69.2	0.5	1.1	82.9	2.1	0.53	1	14748	303	1331	Contig	MAG	111	10.0x	SAMEA112172592
GTDB_GCA_947447395.1	reference	Rhodoluna	d Bacteria;p Actinomycetota;c Actinomycetes;o Actinomycetales;f Microbacteriaceae;g Rhodoluna;s Rhodoluna sp947447395	Rhodoluna sp947447395	92	Rhodoluna		Fresh		Czech Republic	Lake	1173232	1517137	77.1	0.6	100	0	0.6	78.3	1.4	0.52	1	19252	307	1225	Contig	MAG	97	10.0x	SAMEA112172591
GTDB_GCA_947447385.1	reference	Rhodoluna	d Bacteria;p Actinomycetota;c Actinomycetes;o Actinomycetales;f Microbacteriaceae;g Rhodoluna;s Rhodoluna sp947447385	Rhodoluna sp947447385	70	Rhodoluna		Fresh		Czech Republic	Lake	1329454	1845846	71.7	0.9	66.7	0.3	0.6	66.9	1.6	0.53	1	8413	299	1391	Contig	MAG	185	10.0x	SAMEA112172440
GTDB_GCA_947378555.1	reference	Rhodoluna	d Bacteria;p Actinomycetota;c Actinomycetes;o Actinomycetales;f Microbacteriaceae;g Rhodoluna;s Rhodoluna sp947378555	Rhodoluna sp947378555	73	Rhodoluna		Fresh		Czech Republic	Lake	1508280	1739654	86.7	0	0	0	0	87.3	0.7	0.55	1	29259	319	1492	Contig	MAG	87	10.0x	SAMEA112147834
GTDB_GCA_947373155.1	reference	Rhodoluna	d Bacteria;p Actinomycetota;c Actinomycetes;o Actinomycetales;f Microbacteriaceae;g Rhodoluna;s Rhodoluna sp947373155	Rhodoluna sp947373155	75	Rhodoluna		Fresh		Czech Republic	Lake	1565984	1779527	88	0	0	0	0	91	0.1	0.54	1	67040	322	1523	Contig	MAG	54	10.0x	SAMEA112147417
GTDB_GCA_945896925.1	reference	Rhodoluna	d Bacteria;p Actinomycetota;c Actinomycetes;o Actinomycetales;f Microbacteriaceae;g Rhodoluna;s Rhodoluna sp945896925	Rhodoluna sp945896925	57	Rhodoluna		Fresh		Switzerland	Lake	944798	1281951	73.7	0	0	0	0	70.9	0.8	0.47	1	12675	304	984	Contig	MAG	96	10.0x	SAMEA110380324
GTDB_GCA_945895375.1	reference	Rhodoluna	d Bacteria;p Actinomycetota;c Actinomycetes;o Actinomycetales;f Microbacteriaceae;g Rhodoluna;s Rhodoluna sp945895375	Rhodoluna sp945895375	62	Rhodoluna		Fresh		Czech Republic	Lake	1427996	1504065	94.8	0.3	0	0.3	0	99.8	0.1	0.46	1	145948	332	1361	Contig	MAG	19	10.0x	SAMEA110379828
GTDB_GCA_945883505.1	reference	Rhodoluna	d Bacteria;p Actinomycetota;c Actinomycetes;o Actinomycetales;f Microbacteriaceae;g Rhodoluna;s Rhodoluna limnophila B	Rhodoluna limnophila B	43	Rhodoluna		Fresh		Czech Republic	Lake	1221983	1283340	94.6	1.3	33.3	0.8	0.4	98.3	0.1	0.51	1	142948	320	1212	Scaffold	MAG	11	10.0x	SAMEA110379845
GTDB_GCA_945862155.1	reference	Rhodoluna	d Bacteria;p Actinomycetota;c Actinomycetes;o Actinomycetales;f Microbacteriaceae;g Rhodoluna;s Rhodoluna limnophila A	Rhodoluna limnophila A	46	Rhodoluna		Fresh		Czech Republic	Lake	1173877	1338514	87.7	0	0	0	0	93.5	0	0.5	1	29230	309	1205	Contig	MAG	63	10.0x	SAMEA110379671
GTDB_GCA_943326655.2	reference	Rhodoluna	d Bacteria;p Actinomycetota;c Actinomycetes;o Actinomycetales;f Microbacteriaceae;g Rhodoluna;s Rhodoluna limnophila C	Rhodoluna limnophila C	90	Rhodoluna		Fresh		Czech Republic	Lake	1017456	1366259	73.8	1.8	80	0.4	1.4	68.8	0.8	0.53	1	7102	294	1110	Contig	MAG	158	10.0x	SAMEA110046790
GTDB_GCA_937919125.1	reference	Rhodoluna	d Bacteria;p Actinomycetota;c Actinomycetes;o Actinomycetales;f Microbacteriaceae;g Rhodoluna;s Rhodoluna sp937919125	Rhodoluna sp937919125	64	Rhodoluna		Fresh		USA	Creek	1266705	1424128	86.5	5.5	26.7	4	1.5	86.8	5.8	0.46	1	6695	275	1458	Contig	MAG	258	8.0x	SAMEA14082417
GTDB_GCA_937898095.1	reference	Rhodoluna	d Bacteria;p Actinomycetota;c Actinomycetes;o Actinomycetales;f Microbacteriaceae;g Rhodoluna;s Rhodoluna sp937898095	Rhodoluna sp937898095	107	Rhodoluna		Fresh		USA	Creek	1306958	1598473	80.7	2.6	50	1.3	1.3	81.4	5.8	0.53	1	6982	284	1449	Contig	MAG	259	8.0x	SAMEA14082426
GTDB_GCA_903935175.1	reference	Rhodoluna	d Bacteria;p Actinomycetota;c Actinomycetes;o Actinomycetales;f Microbacteriaceae;g Rhodoluna;s Rhodoluna sp903935175	Rhodoluna sp903935175	80	Rhodoluna		Fresh		Switzerland	Lake	1496934	1562464	94.8	2.1	100	0	2.1	92.6	6.1	0.56	1	11362	295	1605	Contig	MAG	228	1.0x	SAMEA6947324
GTDB_GCA_903929105.1	reference	Rhodoluna	d Bacteria;p Actinomycetota;c Actinomycetes;o Actinomycetales;f Microbacteriaceae;g Rhodoluna;s Rhodoluna sp903929105	Rhodoluna sp903929105	71	Rhodoluna		Fresh		Canada	Pond	1289867	1504845	85.2	1.2	83.3	0.2	1	84.7	1.9	0.53	1	5737	281	1446	Contig	MAG	279	1.0x	SAMEA6954543
GTDB_GCA_903927775.1	reference	Rhodoluna	d Bacteria;p Actinomycetota;c Actinomycetes;o Actinomycetales;f Microbacteriaceae;g Rhodoluna;s Rhodoluna sp903927775	Rhodoluna sp903927775	76	Rhodoluna		Fresh		Canada	Pond	1287792	1582237	79.6	4.4	90	0.4	4	82	2.7	0.55	1	7731	281	1434	Contig	MAG	262	1.0x	SAMEA6954762
GTDB_GCA_903922825.1	reference	Rhodoluna	d Bacteria;p Actinomycetota;c Actinomycetes;o Actinomycetales;f Microbacteriaceae;g Rhodoluna;s Rhodoluna sp903922825	Rhodoluna sp903922825	50	Rhodoluna		Fresh		Finland	Lake	1223638	1420883	85.3	1.9	75	0.5	1.4	86.1	0.8	0.46	1	19945	302	1287	Contig	MAG	105	1.0x	SAMEA6956716
GTDB_GCA_903909605.1	reference	Rhodoluna	d Bacteria;p Actinomycetota;c Actinomycetes;o Actinomycetales;f Microbacteriaceae;g Rhodoluna;s Rhodoluna sp903909605	Rhodoluna sp903909605	97	Rhodoluna		Fresh		Finland	Lake	1341911	1423543	93.7	1.2	100	0	1.2	97.6	0.2	0.58	1	89309	331	1293	Contig	MAG	31	1.0x	SAMEA6956733
GTDB_GCA_903893675.1	reference	Rhodoluna	d Bacteria;p Actinomycetota;c Actinomycetes;o Actinomycetales;f Microbacteriaceae;g Rhodoluna;s Rhodoluna sp903893675	Rhodoluna sp903893675	98	Rhodoluna		Fresh		Canada	Pond	1317552	1430631	90.3	3.9	73.3	1	2.9	96.8	5.1	0.58	1	9059	298	1407	Contig	MAG	227	1.0x	SAMEA6954573
GTDB_GCA_903887175.1	reference	Rhodoluna	d Bacteria;p Actinomycetota;c Actinomycetes;o Actinomycetales;f Microbacteriaceae;g Rhodoluna;s Rhodoluna sp903887175	Rhodoluna sp903887175	72	Rhodoluna		Fresh		Finland	Lake	1411790	1496076	93.8	1.2	100	0	1.2	91.5	0	0.53	1	17450	311	1430	Contig	MAG	130	1.0x	SAMEA6955048
GTDB_GCA_903880095.1	reference	Rhodoluna	d Bacteria;p Actinomycetota;c Actinomycetes;o Actinomycetales;f Microbacteriaceae;g Rhodoluna;s Rhodoluna sp903880095	Rhodoluna sp903880095	87	Rhodoluna		Fresh		Sweden	Lake	1435215	1566339	90.3	2.9	45.5	1.6	1.3	92.1	3.9	0.55	1	70307	328	1404	Contig	MAG	42	1.0x	SAMEA6956708
GTDB_GCA_903866485.1	reference	Rhodoluna	d Bacteria;p Actinomycetota;c Actinomycetes;o Actinomycetales;f Microbacteriaceae;g Rhodoluna;s Rhodoluna sp903866485	Rhodoluna sp903866485	123	Rhodoluna		Fresh		Finland	Lake	1081770	1547381	69.7	0.6	0	0.6	0	67.3	0.4	0.55	1	7064	289	1190	Contig	MAG	192	1.0x	SAMEA6954673
GTDB_GCA_903853515.1	reference	Rhodoluna	d Bacteria;p Actinomycetota;c Actinomycetes;o Actinomycetales;f Microbacteriaceae;g Rhodoluna;s Rhodoluna sp903853515	Rhodoluna sp903853515	48	Rhodoluna		Fresh		Finland	Lake	1280891	1482388	85.5	2.1	66.7	0.7	1.4	86.5	0.9	0.53	1	7545	290	1389	Contig	MAG	218	1.0x	SAMEA6950897
GTDB_GCA_903834635.1	reference	Rhodoluna	d Bacteria;p Actinomycetota;c Actinomycetes;o Actinomycetales;f Microbacteriaceae;g Rhodoluna;s Rhodoluna sp903834635	Rhodoluna sp903834635	78	Rhodoluna		Fresh		Canada	Lake	1492297	1531936	96	2.9	40	1.7	1.2	93.7	4.1	0.54	1	23580	304	1554	Contig	MAG	147	1.0x	SAMEA6954250
GTDB_GCA_903832875.1	reference	Rhodoluna	d Bacteria;p Actinomycetota;c Actinomycetes;o Actinomycetales;f Microbacteriaceae;g Rhodoluna;s Rhodoluna sp903832875	Rhodoluna sp903832875	60	Rhodoluna		Fresh		Sweden	Pond	1283594	1380667	91.9	2.3	57.1	1	1.3	88.4	0.3	0.46	1	15516	302	1350	Contig	MAG	136	1.0x	SAMEA6944932
GTDB_GCA_903831585.1	reference	Rhodoluna	d Bacteria;p Actinomycetota;c Actinomycetes;o Actinomycetales;f Microbacteriaceae;g Rhodoluna;s Rhodoluna sp903831585	Rhodoluna sp903831585	100	Rhodoluna		Fresh		Sweden	Lake	1260749	1480735	83.1	4.8	100	0	4.8	98.4	7.2	0.54	1	5817	275	1458	Contig	MAG	278	1.0x	SAMEA6952498
GTDB_GCA_903824455.1	reference	Rhodoluna	d Bacteria;p Actinomycetota;c Actinomycetes;o Actinomycetales;f Microbacteriaceae;g Rhodoluna;s Rhodoluna sp903824455	Rhodoluna sp903824455	91	Rhodoluna		Fresh		Sweden	Lake	1280613	1443428	87.7	2.3	100	0	2.3	85.2	4.7	0.53	1	6708	283	1444	Contig	MAG	246	1.0x	SAMEA6953990
GTDB_GCA_903820955.1	reference	Rhodoluna	d Bacteria;p Actinomycetota;c Actinomycetes;o Actinomycetales;f Microbacteriaceae;g Rhodoluna;s Rhodoluna sp903820955	Rhodoluna sp903820955	88	Rhodoluna		Fresh		Finland	Lake	1265852	1370879	91.6	1.6	42.9	0.9	0.7	94.2	3.7	0.57	1	8172	285	1417	Contig	MAG	202	1.0x	SAMEA6950338
GTDB_GCA_030832605.1	reference	Rhodoluna	d Bacteria;p Actinomycetota;c Actinomycetes;o Actinomycetales;f Microbacteriaceae;g Rhodoluna;s Rhodoluna sp030832605	Rhodoluna sp030832605	81	Rhodoluna		Fresh	Uncertain	USA	Estuary	1220266	1454820	83.5	0.9	0	0.9	0	76.9	0.8	0.56	1	15437	299	1284	Scaffold	MAG	159	16.0x	SAMN35716885
GTDB_GCA_030832065.1	reference	Rhodoluna	d Bacteria;p Actinomycetota;c Actinomycetes;o Actinomycetales;f Microbacteriaceae;g Rhodoluna;s Rhodoluna sp030832065	Rhodoluna sp030832065	52	Rhodoluna		Fresh	Uncertain	USA	Estuary	1091266	1505977	72.1	1	66.7	0.3	0.7	75.5	2.1	0.49	1	15115	298	1168	Contig	MAG	104	18.0x	SAMN35716886
GTDB_GCA_030831605.1	reference	Rhodoluna	d Bacteria;p Actinomycetota;c Actinomycetes;o Actinomycetales;f Microbacteriaceae;g Rhodoluna;s Rhodoluna sp030831605	Rhodoluna sp030831605	53	Rhodoluna		Fresh	Uncertain	USA	Estuary	1140992	1404793	79.8	3.5	50	1.8	1.8	81	4.7	0.48	1	34806	315	1153	Contig	MAG	56	15.0x	SAMN35716887
GTDB_GCA_028868975.1	reference	Rhodoluna	d Bacteria;p Actinomycetota;c Actinomycetes;o Actinomycetales;f Microbacteriaceae;g Rhodoluna;s Rhodoluna sp028868975	Rhodoluna sp028868975	96	Rhodoluna		Fresh		China	River	1391905	1507252	89.9	5.3	86.7	0.7	4.6	90.6	3.3	0.57	1	23247	318	1381	Contig	MAG	93	173.0x	SAMN16745291
GTDB_GCA_028868555.1	reference	Rhodoluna	d Bacteria;p Actinomycetota;c Actinomycetes;o Actinomycetales;f Microbacteriaceae;g Rhodoluna;s Rhodoluna sp028868555	Rhodoluna sp028868555	74	Rhodoluna		Fresh		China	River	1320739	1614237	81	2	50	1	1	80.3	1.5	0.6	1	5071	276	1509	Contig	MAG	322	182.0x	SAMN16745311
GTDB_GCA_026393335.1	reference	Rhodoluna	d Bacteria;p Actinomycetota;c Actinomycetes;o Actinomycetales;f Microbacteriaceae;g Rhodoluna;s Rhodoluna sp026393335	Rhodoluna sp026393335	67	Rhodoluna		Fresh		France	Lake	1416518	1493419	92.1	5.8	100	0	5.8	98.1	2.2	0.46	1	13064	295	1517	Scaffold	MAG	182	14.0x	SAMN30025980
GTDB_GCA_023260375.1	reference	Rhodoluna	d Bacteria;p Actinomycetota;c Actinomycetes;o Actinomycetales;f Microbacteriaceae;g Rhodoluna;s Rhodoluna sp023260375	Rhodoluna sp023260375	93	Rhodoluna		Brackish	Uncertain	China	Estuary	1138553	1528584	74	1.3	50	0.7	0.7	73.2	2.6	0.52	1	7424	280	1299	Contig	MAG	199	18.1x	SAMN27163661
GTDB_GCA_021741705.1	reference	Rhodoluna	d Bacteria;p Actinomycetota;c Actinomycetes;o Actinomycetales;f Microbacteriaceae;g Rhodoluna;s Rhodoluna sp021741705	Rhodoluna sp021741705	41	Rhodoluna		Fresh		Spain	Lake	1083612	1463320	73.2	2.3	100	0	2.3	80.1	1.8	0.49	1	33393	314	1093	Contig	MAG	45	50.0x	SAMN21020244
GTDB_GCA_021741685.1	reference	Rhodoluna	d Bacteria;p Actinomycetota;c Actinomycetes;o Actinomycetales;f Microbacteriaceae;g Rhodoluna;s Rhodoluna sp021741685	Rhodoluna sp021741685	101	Rhodoluna		Fresh		Spain	Lake	1014065	1502263	67.3	0.6	100	0	0.6	72.3	0	0.54	1	23131	312	1036	Contig	MAG	60	50.0x	SAMN21020278
GTDB_GCA_017984715.1	reference	Rhodoluna	d Bacteria;p Actinomycetota;c Actinomycetes;o Actinomycetales;f Microbacteriaceae;g Rhodoluna;s Rhodoluna sp017984715	Rhodoluna sp017984715	129	Rhodoluna		Fresh		Germany	Wastewater	741944	1351593	54.4	1.8	100	0	1.8	42.2	0.6	0.55	1	10388	300	774	Scaffold	MAG	106	157.0x	SAMN18119653
GTDB_GCA_017983965.1	reference	Rhodoluna	d Bacteria;p Actinomycetota;c Actinomycetes;o Actinomycetales;f Microbacteriaceae;g Rhodoluna;s Rhodoluna sp017983965	Rhodoluna sp017983965	103	Rhodoluna		Fresh		Germany	Wastewater	974960	1379010	70.7	0	0	0	0	62.7	0	0.54	1	30241	303	1003	Scaffold	MAG	86	46.3x	SAMN18119562
GTDB_GCA_016462375.1	reference	Rhodoluna	d Bacteria;p Actinomycetota;c Actinomycetes;o Actinomycetales;f Microbacteriaceae;g Rhodoluna;s Rhodoluna sp016462375	Rhodoluna sp016462375	56	Rhodoluna		Fresh		USA	Lake	1185202	1306208	90.6	0.3	100	0	0.3	89.2	0.5	0.47	1	27273	302	1222	Scaffold	MAG	130	18.3x	SAMN16655434
GTDB_GCA_010028615.1	reference	Rhodoluna	d Bacteria;p Actinomycetota;c Actinomycetes;o Actinomycetales;f Microbacteriaceae;g Rhodoluna;s Rhodoluna sp010028615	Rhodoluna sp010028615	54	Rhodoluna		Fresh		USA	Lake	1211570	1528703	78.7	1.4	33.3	0.9	0.5	80.3	2.7	0.48	1	5287	264	1456	Contig	MAG	316	4.7x	SAMN10223836
GTDB_GCA_009927245.1	reference	Rhodoluna	d Bacteria;p Actinomycetota;c Actinomycetes;o Actinomycetales;f Microbacteriaceae;g Rhodoluna;s Rhodoluna sp009927245	Rhodoluna sp009927245	58	Rhodoluna		Fresh		USA	Lake	1104836	1405002	78.4	0.6	0	0.6	0	70	1.1	0.47	1	6395	245	1404	Contig	MAG	251	5.2x	SAMN10222751
GTDB_GCA_009921165.1	reference	Rhodoluna	d Bacteria;p Actinomycetota;c Actinomycetes;o Actinomycetales;f Microbacteriaceae;g Rhodoluna;s Rhodoluna sp009921165	Rhodoluna sp009921165	59	Rhodoluna		Fresh		USA	Lake	1327480	1490781	88.2	1.9	80	0.4	1.5	89.4	2.1	0.46	1	25770	302	1397	Contig	MAG	134	6.1x	SAMN10223037
GTDB_GCA_009704605.1	reference	Rhodoluna	d Bacteria;p Actinomycetota;c Actinomycetes;o Actinomycetales;f Microbacteriaceae;g Rhodoluna;s Rhodoluna sp009704605	Rhodoluna sp009704605	42	Rhodoluna		Fresh		Czech Republic	Reservoir	916386	1388506	65.8	0.6	100	0	0.6	72	3.7	0.49	1	6955	287	1018	Contig	MAG	142	10.0x	SAMN12744983
GTDB_GCA_009703845.1	reference	Rhodoluna	d Bacteria;p Actinomycetota;c Actinomycetes;o Actinomycetales;f Microbacteriaceae;g Rhodoluna;s Rhodoluna sp009703845	Rhodoluna sp009703845	79	Rhodoluna		Fresh		Czech Republic	Reservoir	944981	1429013	65.5	1.9	83.3	0.3	1.5	62.3	2	0.56	1	5726	293	1024	Contig	MAG	169	10.0x	SAMN12745021
GTDB_GCA_009703635.1	reference	Rhodoluna	d Bacteria;p Actinomycetota;c Actinomycetes;o Actinomycetales;f Microbacteriaceae;g Rhodoluna;s Rhodoluna sp009703635	Rhodoluna sp009703635	47	Rhodoluna		Fresh		Czech Republic	Reservoir	525245	933188	55.3	3.5	100	0	3.5	37.2	1.9	0.5	1	6862	296	568	Contig	MAG	84	10.0x	SAMN12745031
GTDB_GCA_009703465.1	reference	Rhodoluna	d Bacteria;p Actinomycetota;c Actinomycetes;o Actinomycetales;f Microbacteriaceae;g Rhodoluna;s Rhodoluna sp009703465	Rhodoluna sp009703465	109	Rhodoluna		Fresh		Czech Republic	Reservoir	809715	1299703	62.3	0	0	0	0	59.2	1.4	0.49	1	7569	287	900	Contig	MAG	126	10.0x	SAMN12745041
GTDB_GCA_009703455.1	reference	Rhodoluna	d Bacteria;p Actinomycetota;c Actinomycetes;o Actinomycetales;f Microbacteriaceae;g Rhodoluna;s Rhodoluna sp009703455	Rhodoluna sp009703455	44	Rhodoluna		Fresh		Czech Republic	Reservoir	1172047	1393899	84	0.2	0	0.2	0	94.6	0.5	0.5	1	21984	309	1205	Contig	MAG	79	10.0x	SAMN12745040
GTDB_GCA_009703445.1	reference	Rhodoluna	d Bacteria;p Actinomycetota;c Actinomycetes;o Actinomycetales;f Microbacteriaceae;g Rhodoluna;s Rhodoluna sp009703445	Rhodoluna sp009703445	130	Rhodoluna		Fresh		Czech Republic	Reservoir	1106169	1391177	78.4	2.8	88.9	0.3	2.5	74.2	0.9	0.56	1	9262	298	1180	Contig	MAG	143	10.0x	SAMN12745039
GTDB_GCA_009702645.1	reference	Rhodoluna	d Bacteria;p Actinomycetota;c Actinomycetes;o Actinomycetales;f Microbacteriaceae;g Rhodoluna;s Rhodoluna sp009702645	Rhodoluna sp009702645	45	Rhodoluna		Fresh		Czech Republic	Reservoir	700668	1124668	62.3	0	0	0	0	50.5	1.1	0.5	1	7629	295	761	Contig	MAG	103	10.0x	SAMN12745079
GTDB_GCA_009702455.1	reference	Rhodoluna	d Bacteria;p Actinomycetota;c Actinomycetes;o Actinomycetales;f Microbacteriaceae;g Rhodoluna;s Rhodoluna sp009702455	Rhodoluna sp009702455	99	Rhodoluna		Fresh		Czech Republic	Reservoir	1294957	1566455	81.8	2.1	100	0	2.1	85.1	4	0.55	1	28746	315	1311	Contig	MAG	77	10.0x	SAMN12745091
GTDB_GCA_009702405.1	reference	Rhodoluna	d Bacteria;p Actinomycetota;c Actinomycetes;o Actinomycetales;f Microbacteriaceae;g Rhodoluna;s Rhodoluna sp009702405	Rhodoluna sp009702405	61	Rhodoluna		Fresh		Czech Republic	Reservoir	866420	1632362	52.6	1.8	100	0	1.8	51.7	0.9	0.46	1	5438	284	964	Contig	MAG	161	10.0x	SAMN12745093
GTDB_GCA_009698805.1	reference	Rhodoluna	d Bacteria;p Actinomycetota;c Actinomycetes;o Actinomycetales;f Microbacteriaceae;g Rhodoluna;s Rhodoluna sp009698805	Rhodoluna sp009698805	89	Rhodoluna		Fresh		Czech Republic	Reservoir	1179079	1513559	77.2	1.8	100	0	1.8	86.2	0.9	0.57	1	16726	312	1211	Contig	MAG	97	10.0x	SAMN12745284
GTDB_GCA_002342255.1	reference	Rhodoluna	d Bacteria;p Actinomycetota;c Actinomycetes;o Actinomycetales;f Microbacteriaceae;g Rhodoluna;s Rhodoluna sp002342255	Rhodoluna sp002342255	51	Rhodoluna		Fresh		USA	Lake	1092062	1458546	73.9	2.6	55.6	1.2	1.4	73.4	1.3	0.46	1	14254	275	1202	Scaffold	MAG	238	12.9x	SAMN06453344

## Sheet: Table S2
Table S2. Parwise genomic ANIs among Waiwera estuary Rhodoluna and Aquiluna MAGs. Number of species is based on an ANI threshold of 96.5%, and intra-species clusters are highlighted in red.
Species count	MAG ID	Ww138 Rhodoluna	Ww141 Rhodoluna	Ww142 Rhodoluna	Ww144 Rhodoluna	Ww145 Rhodoluna	Ww147 Rhodoluna sp024639375	Ww148 Rhodoluna sp024639845	Ww149 Rhodoluna sp024639845	Ww150 Rhodoluna sp024641065	Ww151 Rhodoluna sp024641065	Ww152 Rhodoluna sp024641095	Ww153 Rhodoluna sp024641985	Ww154 Rhodoluna sp024641985	Ww155 Rhodoluna sp024641985	Ww156 Rhodoluna sp024642605	Ww157 Rhodoluna sp024645105	Ww158 Rhodoluna sp024645105	Ww161 Rhodoluna sp024645175	Ww162 Rhodoluna sp024645175
1	Ww138 Rhodoluna	1	0.7309	0.7348	0.7416	0.7343	0.7271	0.7268	0.7262	0.7277	0.7278	0.7291	0.7267	0.7264	0.7267	0.7256	0.7305	0.728	0.7286	0.7277
2	Ww141 Rhodoluna	0.7283	1	0.754	0.7539	0.7413	0.7493	0.7286	0.7272	0.76	0.7606	0.7506	0.7638	0.7559	0.7535	0.7269	0.7552	0.7594	0.7342	0.7289
3	Ww142 Rhodoluna	0.7349	0.7524	1	0.9913	0.7496	0.7467	0.7298	0.7334	0.7496	0.7501	0.743	0.7514	0.7513	0.7507	0.7306	0.7433	0.7416	0.7581	0.735
3	Ww144 Rhodoluna	0.7422	0.7565	0.9912	1	0.7458	0.7484	0.7375	0.7395	0.7522	0.7517	0.7455	0.7542	0.7543	0.7523	0.7346	0.7461	0.7449	0.7394	0.7381
4	Ww145 Rhodoluna	0.7314	0.7438	0.7504	0.7452	1	0.7317	0.7296	0.729	0.7311	0.7316	0.731	0.7363	0.7368	0.7362	0.7256	0.7325	0.7315	0.7314	0.7317
5	Ww147 Rhodoluna sp024639375	0.7274	0.7505	0.744	0.7467	0.7294	1	0.7241	0.7227	0.7487	0.7491	0.7546	0.7442	0.744	0.7436	0.7223	0.7551	0.752	0.733	0.7325
6	Ww148 Rhodoluna sp024639845	0.7293	0.7286	0.7301	0.7347	0.7291	0.7218	1	0.9963	0.7227	0.724	0.7193	0.7267	0.7274	0.7255	0.755	0.7228	0.7202	0.7281	0.7266
6	Ww149 Rhodoluna sp024639845	0.726	0.7316	0.7321	0.7385	0.7289	0.7228	0.998	1	0.7227	0.7227	0.7192	0.7266	0.7272	0.7245	0.755	0.7216	0.72	0.727	0.7241
7	Ww150 Rhodoluna sp024641065	0.728	0.7621	0.7495	0.7499	0.7299	0.7469	0.723	0.7215	1	0.9986	0.747	0.7457	0.7459	0.7457	0.7218	0.7463	0.7451	0.7311	0.729
7	Ww151 Rhodoluna sp024641065	0.7272	0.7597	0.7475	0.7492	0.7307	0.7492	0.7242	0.7224	0.9986	1	0.7462	0.7471	0.7471	0.7467	0.7219	0.7461	0.7451	0.732	0.7305
8	Ww152 Rhodoluna sp024641095	0.7279	0.7514	0.7414	0.7431	0.7295	0.7542	0.7188	0.7169	0.7459	0.7463	1	0.7404	0.74	0.7399	0.7181	0.9245	0.8137	0.7294	0.729
9	Ww153 Rhodoluna sp024641985	0.7244	0.7634	0.7476	0.752	0.7322	0.7434	0.7275	0.7254	0.7439	0.744	0.7391	1	0.9964	0.9964	0.7224	0.7403	0.738	0.7294	0.728
9	Ww154 Rhodoluna sp024641985	0.7273	0.7561	0.7487	0.7523	0.7361	0.7443	0.7279	0.7256	0.7451	0.7454	0.741	0.9984	1	0.9983	0.7235	0.7423	0.7407	0.7321	0.7299
9	Ww155 Rhodoluna sp024641985	0.7248	0.753	0.7477	0.7501	0.7345	0.7428	0.7263	0.7237	0.7461	0.7464	0.7402	0.9998	0.9995	1	0.7205	0.7397	0.7378	0.7308	0.7295
10	Ww156 Rhodoluna sp024642605	0.7274	0.729	0.7293	0.7307	0.7261	0.7237	0.7579	0.7556	0.7235	0.7239	0.7218	0.7258	0.7254	0.7256	1	0.7218	0.7198	0.7262	0.7252
11	Ww157 Rhodoluna sp024645105	0.7283	0.7527	0.7426	0.7426	0.7288	0.7539	0.7214	0.72	0.7451	0.7454	0.8893	0.7402	0.7402	0.7384	0.7174	1	0.9354	0.7315	0.7296
11	Ww158 Rhodoluna sp024645105	0.7286	0.7619	0.7409	0.7408	0.7331	0.7522	0.7214	0.7196	0.7449	0.7451	0.8159	0.7414	0.741	0.7406	0.7179	0.9909	1	0.7288	0.7275
12	Ww161 Rhodoluna sp024645175	0.7304	0.7327	0.7577	0.7359	0.732	0.7314	0.728	0.7263	0.7315	0.731	0.7315	0.7302	0.7309	0.7295	0.7259	0.7324	0.7286	1	0.9956
12	Ww162 Rhodoluna sp024645175	0.7284	0.7328	0.733	0.7353	0.7318	0.7314	0.7249	0.7236	0.7322	0.7322	0.73	0.7316	0.7313	0.7316	0.7232	0.7297	0.7277	0.9936	1
Species count	MAG ID	Ww100 Aquiluna sp002333405	Ww101 Aquiluna sp002333405	Ww102 Aquiluna sp002333405	Ww97 Aquiluna sp002333405	Ww98 Aquiluna sp002333405	Ww99 Aquiluna sp002333405	Ww103 Aquiluna sp016780945	Ww104 Aquiluna sp016780945	Ww105 Aquiluna sp016780945	Ww95 Aquiluna
1	Ww100 Aquiluna sp002333405	1	0.991	0.985	0.969	0.988	0.989	0.726	0.742	0.741	0.753
1	Ww101 Aquiluna sp002333405	0.986	1	0.984	0.968	0.984	0.986	0.729	0.759	0.741	0.774
1	Ww102 Aquiluna sp002333405	0.988	0.99	1	0.967	0.986	0.987	0.736	0.76	0.746	0.734
1	Ww97 Aquiluna sp002333405	0.987	0.985	0.984	1	0.986	0.984	0.722	0.733	0.733	0.73
1	Ww98 Aquiluna sp002333405	0.99	0.99	0.986	0.969	1	0.991	0.729	0.746	0.744	0.755
1	Ww99 Aquiluna sp002333405	0.989	0.99	0.986	0.968	0.989	1	0.728	0.751	0.74	0.758
2	Ww103 Aquiluna sp016780945	0.731	0.736	0.743	0.726	0.736	0.734	1	0.986	0.988	0.987
2	Ww104 Aquiluna sp016780945	0.748	0.772	0.77	0.732	0.753	0.759	0.978	1	0.979	0.98
2	Ww105 Aquiluna sp016780945	0.746	0.744	0.752	0.733	0.747	0.744	0.988	0.988	1	0.985
2	Ww95 Aquiluna	0.763	0.791	0.741	0.731	0.768	0.771	0.979	0.979	0.98	1

## Sheet: Table S3
Table S3. Nucleotide variation associated with MAGs determined by inStrain.
SNV counts were normalised to MAG relative abundance by dividing SNV counts by proportional MAG abundance per site and multiplying by the average Luna-1 MAG relative abundance overall.
MAG	Genus	Sample	consensus divergent sites	population divergent sites	SNS count	SNV count	MAG proportional abundance	SNV count (normalised to MAG proportional abundance)
Ww103 Actinomycetota	Aquiluna	S1	241	97	104	629	0.00013	34136
Ww103 Actinomycetota	Aquiluna	S2	248	79	87	799	0.00013	44343
Ww103 Actinomycetota	Aquiluna	S3	2827	224	221	15055	0.0017	64329
Ww103 Actinomycetota	Aquiluna	S4	6229	1098	1056	22143	0.00269	59684
Ww103 Actinomycetota	Aquiluna	S5	6360	1179	1153	21258	0.00269	57264
Ww103 Actinomycetota	Aquiluna	S6	6546	837	806	27799	0.00258	78104
Ww103 Actinomycetota	Aquiluna	S7	6393	654	636	32863	0.00216	110498
Ww103 Actinomycetota	Aquiluna	S8	6201	734	728	28129	0.00216	94519
Ww103 Actinomycetota	Aquiluna	S9	6112	755	736	26496	0.00201	95516
Ww97 Actinomycetota	Aquiluna	S1	259	4	4	3180	0.00258	8946
Ww97 Actinomycetota	Aquiluna	S2	277	16	13	2971	0.00204	10559
Ww97 Actinomycetota	Aquiluna	S3	5248	81	95	61160	0.03121	14223
Ww97 Actinomycetota	Aquiluna	S4	5647	108	128	61034	0.05457	8118
Ww97 Actinomycetota	Aquiluna	S5	5612	116	127	60458	0.04976	8818
Ww97 Actinomycetota	Aquiluna	S6	5600	100	122	61503	0.05646	7907
Ww97 Actinomycetota	Aquiluna	S7	5488	142	184	59604	0.04396	9842
Ww97 Actinomycetota	Aquiluna	S8	5390	131	169	59013	0.04457	9611
Ww97 Actinomycetota	Aquiluna	S9	5307	119	164	59169	0.04028	10661
Ww138 Actinomycetota	Rhodoluna	S1	799	19	27	12220	0.01214	7307
Ww138 Actinomycetota	Rhodoluna	S2	974	50	54	9806	0.00676	10524
Ww138 Actinomycetota	Rhodoluna	S3	918	44	42	9483	0.00748	9206
Ww138 Actinomycetota	Rhodoluna	S4	990	152	148	5441	0.00443	8918
Ww138 Actinomycetota	Rhodoluna	S5	491	102	100	1831	0.00212	6278
Ww138 Actinomycetota	Rhodoluna	S6	1015	122	114	5353	0.00324	12000
Ww138 Actinomycetota	Rhodoluna	S7	21	0	0	48	0.00019	1824
Ww138 Actinomycetota	Rhodoluna	S8	6	1	1	11	0.00014	573
Ww138 Actinomycetota	Rhodoluna	S9	8	4	4	6	0.00013	337
Ww141 Actinomycetota	Rhodoluna	S1	2718	34	84	39985	0.01792	16198
Ww141 Actinomycetota	Rhodoluna	S2	2288	24	121	36058	0.02273	11515
Ww141 Actinomycetota	Rhodoluna	S3	2650	106	109	33112	0.00953	25209
Ww141 Actinomycetota	Rhodoluna	S4	3220	289	289	22618	0.00498	32989
Ww141 Actinomycetota	Rhodoluna	S5	2419	669	658	7604	0.00194	28450
Ww141 Actinomycetota	Rhodoluna	S6	2933	271	265	23649	0.00367	46804
Ww141 Actinomycetota	Rhodoluna	S7	62	27	26	119	0.00024	3644
Ww141 Actinomycetota	Rhodoluna	S8	5	3	3	4	0.00017	168
Ww141 Actinomycetota	Rhodoluna	S9	2	0	0	8	0.00013	438
Ww142 Actinomycetota	Rhodoluna	S1	3762	116	203	44527	0.05772	5599
Ww142 Actinomycetota	Rhodoluna	S2	3629	102	131	47399	0.0358	9610
Ww142 Actinomycetota	Rhodoluna	S3	3438	35	56	47846	0.0213	16303
Ww142 Actinomycetota	Rhodoluna	S4	3846	102	104	42898	0.01102	28259
Ww142 Actinomycetota	Rhodoluna	S5	4098	306	296	30244	0.00531	41345
Ww142 Actinomycetota	Rhodoluna	S6	3906	95	90	40542	0.00691	42561
Ww142 Actinomycetota	Rhodoluna	S7	1593	498	477	4116	0.00057	52007
Ww142 Actinomycetota	Rhodoluna	S8	361	107	105	783	0.00037	15308
Ww142 Actinomycetota	Rhodoluna	S9	117	35	32	295	0.00023	9219
Ww145 Actinomycetota	Rhodoluna	S1	1842	43	51	32610	0.01878	12600
Ww145 Actinomycetota	Rhodoluna	S2	1762	47	126	32025	0.02989	7778
Ww145 Actinomycetota	Rhodoluna	S3	1936	40	32	28127	0.01003	20350
Ww145 Actinomycetota	Rhodoluna	S4	1702	54	51	20427	0.0057	26002
Ww145 Actinomycetota	Rhodoluna	S5	1578	303	295	6336	0.00191	24120
Ww145 Actinomycetota	Rhodoluna	S6	2030	120	111	22145	0.00443	36245
Ww145 Actinomycetota	Rhodoluna	S7	88	20	20	201	0.00025	5756
Ww145 Actinomycetota	Rhodoluna	S8	18	4	4	45	0.00022	1499
Ww145 Actinomycetota	Rhodoluna	S9	4	2	2	19	0.00012	1110
Ww147 Actinomycetota	Rhodoluna	S1	523	272	270	1546	0.00246	4561
Ww147 Actinomycetota	Rhodoluna	S2	418	270	270	2523	0.00374	4901
Ww147 Actinomycetota	Rhodoluna	S3	222	111	110	472	0.00138	2481
Ww147 Actinomycetota	Rhodoluna	S4	24	8	7	81	0.00074	797
Ww147 Actinomycetota	Rhodoluna	S5	2	1	1	4	0.00035	84
Ww147 Actinomycetota	Rhodoluna	S6	34	17	17	59	0.00058	742
Ww147 Actinomycetota	Rhodoluna	S7	0	0	0	-	1e-05	-
Ww147 Actinomycetota	Rhodoluna	S8	0	0	0	-	1e-05	-
Ww147 Actinomycetota	Rhodoluna	S9	0	0	0	-	0	-
Ww148 Actinomycetota	Rhodoluna	S1	216	9	33	14857	0.0137	7869
Ww148 Actinomycetota	Rhodoluna	S2	197	5	5	13305	0.00906	10663
Ww148 Actinomycetota	Rhodoluna	S3	415	28	26	5186	0.00327	11521
Ww148 Actinomycetota	Rhodoluna	S4	318	30	30	1468	0.00173	6162
Ww148 Actinomycetota	Rhodoluna	S5	124	16	15	468	0.00081	4175
Ww148 Actinomycetota	Rhodoluna	S6	392	38	35	1980	0.00134	10714
Ww148 Actinomycetota	Rhodoluna	S7	19	13	10	26	6e-05	3248
Ww148 Actinomycetota	Rhodoluna	S8	0	0	0	-	4e-05	-
Ww148 Actinomycetota	Rhodoluna	S9	0	0	0	-	2e-05	-
Ww150 Actinomycetota	Rhodoluna	S1	107	27	27	2100	0.00678	2250
Ww150 Actinomycetota	Rhodoluna	S2	170	28	28	2131	0.00523	2957
Ww150 Actinomycetota	Rhodoluna	S3	175	37	37	1010	0.00231	3173
Ww150 Actinomycetota	Rhodoluna	S4	87	28	26	339	0.0017	1445
Ww150 Actinomycetota	Rhodoluna	S5	41	12	10	100	0.00092	789
Ww150 Actinomycetota	Rhodoluna	S6	74	17	15	337	0.00111	2195
Ww150 Actinomycetota	Rhodoluna	S7	1	0	0	4	0.00021	135
Ww150 Actinomycetota	Rhodoluna	S8	0	0	0	-	0.00018	-
Ww150 Actinomycetota	Rhodoluna	S9	0	0	0	-	0.0002	-
Ww152 Actinomycetota	Rhodoluna	S1	117	0	0	1815	0.02744	480
Ww152 Actinomycetota	Rhodoluna	S2	145	0	0	2331	0.01919	882
Ww152 Actinomycetota	Rhodoluna	S3	199	0	0	2256	0.00684	2392
Ww152 Actinomycetota	Rhodoluna	S4	310	14	14	1511	0.00271	4048
Ww152 Actinomycetota	Rhodoluna	S5	300	52	50	825	0.00111	5396
Ww152 Actinomycetota	Rhodoluna	S6	400	29	27	1530	0.00157	7051
Ww152 Actinomycetota	Rhodoluna	S7	74	35	30	77	2e-05	28957
Ww152 Actinomycetota	Rhodoluna	S8	3	2	2	1	1e-05	600
Ww152 Actinomycetota	Rhodoluna	S9	1	1	1	1	1e-05	899
Ww155 Actinomycetota	Rhodoluna	S1	41	15	21	5718	0.01574	2637
Ww155 Actinomycetota	Rhodoluna	S2	67	15	15	5810	0.01064	3965
Ww155 Actinomycetota	Rhodoluna	S3	84	16	16	3820	0.00603	4601
Ww155 Actinomycetota	Rhodoluna	S4	275	23	21	1197	0.00236	3681
Ww155 Actinomycetota	Rhodoluna	S5	124	7	7	386	0.00111	2526
Ww155 Actinomycetota	Rhodoluna	S6	249	20	20	1001	0.00159	4559
Ww155 Actinomycetota	Rhodoluna	S7	0	0	0	-	8e-05	-
Ww155 Actinomycetota	Rhodoluna	S8	0	0	0	-	4e-05	-
Ww155 Actinomycetota	Rhodoluna	S9	0	0	0	-	2e-05	-
Ww156 Actinomycetota	Rhodoluna	S1	838	201	194	4435	0.0026	12399
Ww156 Actinomycetota	Rhodoluna	S2	1361	460	479	3402	0.00208	11867
Ww156 Actinomycetota	Rhodoluna	S3	365	159	158	701	0.00099	5135
Ww156 Actinomycetota	Rhodoluna	S4	39	14	14	120	0.0006	1462
Ww156 Actinomycetota	Rhodoluna	S5	2	0	0	10	0.00031	238
Ww156 Actinomycetota	Rhodoluna	S6	43	16	16	123	0.00044	2028
Ww156 Actinomycetota	Rhodoluna	S7	0	0	0	-	5e-05	-
Ww156 Actinomycetota	Rhodoluna	S8	0	0	0	-	4e-05	-
Ww156 Actinomycetota	Rhodoluna	S9	0	0	0	-	2e-05	-
Ww158 Actinomycetota	Rhodoluna	S1	1438	47	47	20907	0.01322	11476
Ww158 Actinomycetota	Rhodoluna	S2	1114	42	55	22356	0.02127	7630
Ww158 Actinomycetota	Rhodoluna	S3	1312	61	59	19720	0.00896	15973
Ww158 Actinomycetota	Rhodoluna	S4	1913	132	129	14132	0.0051	20123
Ww158 Actinomycetota	Rhodoluna	S5	1677	213	211	7184	0.0027	19348
Ww158 Actinomycetota	Rhodoluna	S6	1070	29	28	15510	0.00437	25736
Ww158 Actinomycetota	Rhodoluna	S7	179	51	48	519	0.0004	9319
Ww158 Actinomycetota	Rhodoluna	S8	33	12	12	77	0.0003	1872
Ww158 Actinomycetota	Rhodoluna	S9	0	0	0	-	0.00014	-
Ww162 Actinomycetota	Rhodoluna	S1	698	32	23	22354	0.01045	15524
Ww162 Actinomycetota	Rhodoluna	S2	652	43	32	23786	0.01442	11975
Ww162 Actinomycetota	Rhodoluna	S3	691	40	34	24585	0.00977	18268
Ww162 Actinomycetota	Rhodoluna	S4	803	33	30	22714	0.00511	32267
Ww162 Actinomycetota	Rhodoluna	S5	1004	74	69	16644	0.0027	44663
Ww162 Actinomycetota	Rhodoluna	S6	671	27	25	22694	0.00364	45283
Ww162 Actinomycetota	Rhodoluna	S7	159	45	45	391	0.00011	25227
Ww162 Actinomycetota	Rhodoluna	S8	14	5	5	20	5e-05	2724
Ww162 Actinomycetota	Rhodoluna	S9	3	0	0	14	4e-05	2472

## Sheet: Table S4
Table S4. Coverage and relative abundance of dereplicated Luna-1 subcluster MAGs in each sample based on mapped WGS reads.
		Coverage									Relative abundance
MAG	Genus	Site 1	Site 2	Site 3	Site 4	Site 5	Site 6	Site 7	Site 8	Site 9	Site 1	Site 2	Site 3	Site 4	Site 5	Site 6	Site 7	Site 8	Site 9
Ww96 Actinomycetota	Aquiluna	5.83	5.55	51.86	77.95	70.65	113	157.86	124.31	101.89	0.0023	0.0021	0.0203	0.0363	0.0334	0.0372	0.0339	0.0348	0.0304
Ww97 Actinomycetota	Aquiluna	6.59	5.45	79.7	117.29	105.11	171.65	204.46	159.19	135.09	0.0026	0.002	0.0312	0.0546	0.0498	0.0565	0.044	0.0446	0.0403
Ww103 Actinomycetota	Aquiluna	0.34	0.35	4.34	5.79	5.69	7.85	10.04	7.72	6.75	0.0001	0.0001	0.0017	0.0027	0.0027	0.0026	0.0022	0.0022	0.002
Ww137 Actinomycetota	Rhodoluna	26.25	24.93	11.13	4.67	1.31	4.71	0.21	0.16	0.09	0.0103	0.0093	0.0044	0.0022	0.0006	0.0016	0	0	0
Ww138 Actinomycetota	Rhodoluna	30.98	18.04	19.09	9.52	4.47	9.84	0.89	0.5	0.43	0.0121	0.0068	0.0075	0.0044	0.0021	0.0032	0.0002	0.0001	0.0001
Ww139 Actinomycetota	Rhodoluna	48.68	58.07	24.66	10.75	3.82	11.08	0.98	0.6	0.36	0.0191	0.0218	0.0097	0.005	0.0018	0.0036	0.0002	0.0002	0.0001
Ww140 Actinomycetota	Rhodoluna	23.6	20.31	11	5	2.53	5.16	0.44	0.2	0.11	0.0092	0.0076	0.0043	0.0023	0.0012	0.0017	0.0001	0.0001	0
Ww141 Actinomycetota	Rhodoluna	45.73	60.62	24.35	10.7	4.1	11.15	1.1	0.62	0.44	0.0179	0.0227	0.0095	0.005	0.0019	0.0037	0.0002	0.0002	0.0001
Ww142 Actinomycetota	Rhodoluna	147.34	95.48	54.4	23.68	11.21	21.02	2.67	1.33	0.78	0.0577	0.0358	0.0213	0.011	0.0053	0.0069	0.0006	0.0004	0.0002
Ww145 Actinomycetota	Rhodoluna	47.95	79.71	25.62	12.26	4.03	13.48	1.18	0.78	0.42	0.0188	0.0299	0.01	0.0057	0.0019	0.0044	0.0003	0.0002	0.0001
Ww147 Actinomycetota	Rhodoluna	6.28	9.97	3.53	1.59	0.73	1.76	0.06	0.03	0.01	0.0025	0.0037	0.0014	0.0007	0.0003	0.0006	0	0	0
Ww148 Actinomycetota	Rhodoluna	34.98	24.16	8.34	3.72	1.72	4.08	0.27	0.13	0.07	0.0137	0.0091	0.0033	0.0017	0.0008	0.0013	0.0001	0	0
Ww150 Actinomycetota	Rhodoluna	17.29	13.95	5.9	3.66	1.94	3.39	1	0.65	0.65	0.0068	0.0052	0.0023	0.0017	0.0009	0.0011	0.0002	0.0002	0.0002
Ww152 Actinomycetota	Rhodoluna	70.05	51.19	17.48	5.82	2.34	4.79	0.09	0.04	0.03	0.0274	0.0192	0.0068	0.0027	0.0011	0.0016	0	0	0
Ww155 Actinomycetota	Rhodoluna	40.17	28.37	15.39	5.07	2.34	4.85	0.38	0.16	0.06	0.0157	0.0106	0.006	0.0024	0.0011	0.0016	0.0001	0	0
Ww156 Actinomycetota	Rhodoluna	6.63	5.55	2.53	1.28	0.65	1.34	0.21	0.13	0.08	0.0026	0.0021	0.001	0.0006	0.0003	0.0004	0	0	0
Ww158 Actinomycetota	Rhodoluna	33.76	56.72	22.88	10.96	5.69	13.3	1.88	1.07	0.46	0.0132	0.0213	0.009	0.0051	0.0027	0.0044	0.0004	0.0003	0.0001
Ww159 Actinomycetota	Rhodoluna	74.28	102.82	71.58	30.98	16.37	29.98	1.76	0.56	0.5	0.0291	0.0386	0.028	0.0144	0.0078	0.0099	0.0004	0.0002	0.0001
Ww160 Actinomycetota	Rhodoluna	47.26	57.38	31.67	13.98	6.87	13.86	0.98	0.5	0.31	0.0185	0.0215	0.0124	0.0065	0.0033	0.0046	0.0002	0.0001	0.0001
Ww162 Actinomycetota	Rhodoluna	26.68	38.45	24.94	10.98	5.71	11.06	0.52	0.19	0.14	0.0105	0.0144	0.0098	0.0051	0.0027	0.0036	0.0001	0.0001	0
										Rhodoluna sum	0.2852	0.2796	0.1467	0.0766	0.0359	0.0542	0.0031	0.0021	0.0015
										Aquiluna sum	0.005	0.0043	0.0532	0.0935	0.0859	0.0962	0.0801	0.0815	0.0727

## Sheet: Table S5
Table S5. Transcript counts (raw and TMM), differential transcription (DT, freshwater versus saltwater), and associated annotations for Waiwera estuary MAGs.
Read counts <5 were zeroed.
Gene ID	Contig ID	Gene length (bp)	MAG	Genus	S1 count	S2 count	S3 count	S4 count	S5 count	S6 count	S7 count	S8 count	S9 count	S1 TMM	S2 TMM	S3 TMM	S4 TMM	S5 TMM	S6 TMM	S7 TMM	S8 TMM	S9 TMM	DT logFC	DT PValue	DT FDR	Key gene category	Key proteins	Gene start position	Gene end position	Strandedness	Rank	Pfam hit	CAZy ID	CAZy hits	K0 number	KEGG hit	Curated KEGG pathways
NODE 86 length 169159 cov 10.433275 52	NODE 86 length 169159 cov 10.433275	252	Ww150 Actinomycetota	Rhodoluna	7	7	0	0	0	0	0	0	0	0.089	0.043	0	0	0	0	0	0	0	4.42	0.0734	0.7332	Cell_division	CrgA	44585	44836	-1	D	Cell division protein CrgA [PF06781.15]
NODE 57 length 210100 cov 9.295139 179	NODE 57 length 210100 cov 9.295139	282	Ww155 Actinomycetota	Rhodoluna	8	0	0	0	0	0	0	0	0	0.102	0	0	0	0	0	0	0	0	4.057	0.1774	1	Cell_division	CrgA	171030	171311	-1	D	Cell division protein CrgA [PF06781.15]
NODE 4483 length 14799 cov 7.246287 2	NODE 4483 length 14799 cov 7.246287	285	Ww158 Actinomycetota	Rhodoluna	0	7	7	0	0	0	0	0	0	0	0.043	0.123	0	0	0	0	0	0	-0.327	0.8597	1	Cell_division	CrgA	74	358	-1	D	Cell division protein CrgA [PF06781.15]
NODE 14842 length 6115 cov 47.870370 3	NODE 14842 length 6115 cov 47.870370	267	Ww97 Actinomycetota	Aquiluna	0	0	0	14	8	0	25	9	34	0	0	0	1.568	0.971	0	1.41	0.56	1.395	-7.602	0.0006	0.0199	Cell_division	CrgA	2409	2675	1	D	Cell division protein CrgA [PF06781.15]
NODE 1370 length 31373 cov 15.749264 14	NODE 1370 length 31373 cov 15.749264	264	Ww162 Actinomycetota	Rhodoluna	0	10	14	0	0	0	0	0	0	0	0.062	0.245	0	0	0	0	0	0	-0.687	0.6709	1	Cell_division	CrgA	17419	17682	-1	D	Cell division protein CrgA [PF06781.15]
NODE 9158 length 9290 cov 8.179082 2	NODE 9158 length 9290 cov 8.179082	1359	Ww158 Actinomycetota	Rhodoluna	19	54	6	0	0	0	0	0	0	0.242	0.332	0.105	0	0	0	0	0	0	3.323	0.0265	0.4025	Cell_division	DivIVA	160	1518	-1	C	DivIVA protein [PF05103.16]			K04074	divIVA; cell division initiation protein	Protein families: genetic information processing
NODE 8573 length 8992 cov 49.989516 4	NODE 8573 length 8992 cov 49.989516	621	Ww97 Actinomycetota	Aquiluna	0	0	0	0	0	0	9	13	13	0	0	0	0	0	0	0.508	0.81	0.533	-5.968	0.0461	1	Cell_division	DivIVA	2399	3019	1	C	DivIVA protein [PF05103.16]			K04074	divIVA; cell division initiation protein	Protein families: genetic information processing
NODE 83 length 173196 cov 11.635378 113	NODE 83 length 173196 cov 11.635378	651	Ww148 Actinomycetota	Rhodoluna	0	6	0	0	0	0	0	0	0	0	0.037	0	0	0	0	0	0	0	2.775	0.5476	1	Cell_division	DivIVA	121430	122080	-1	C	DivIVA protein [PF05103.16]			K04074	divIVA; cell division initiation protein	Protein families: genetic information processing
NODE 8 length 451094 cov 7.752236 380	NODE 8 length 451094 cov 7.752236	783	Ww155 Actinomycetota	Rhodoluna	0	14	0	0	0	0	0	0	0	0	0.086	0	0	0	0	0	0	0	3.854	0.2425	1	Cell_division	DivIVA	399482	400264	-1	C	DivIVA protein [PF05103.16]			K04074	divIVA; cell division initiation protein	Protein families: genetic information processing
NODE 6950 length 10492 cov 23.914280 6	NODE 6950 length 10492 cov 23.914280	714	Ww142 Actinomycetota	Rhodoluna	20	13	9	0	0	0	0	0	0	0.255	0.08	0.158	0	0	0	0	0	0	2.101	0.1614	1	Cell_division	DivIVA	5707	6420	-1	C	DivIVA protein [PF05103.16]			K04074	divIVA; cell division initiation protein	Protein families: genetic information processing
NODE 507 length 59839 cov 5.258666 8	NODE 507 length 59839 cov 5.258666	690	Ww147 Actinomycetota	Rhodoluna	0	10	0	0	0	0	0	0	0	0	0.062	0	0	0	0	0	0	0	3.412	0.3879	1	Cell_division	DivIVA	8390	9079	-1	C	DivIVA protein [PF05103.16]			K04074	divIVA; cell division initiation protein	Protein families: genetic information processing
NODE 4 length 725811 cov 36.705177 680	NODE 4 length 725811 cov 36.705177	1104	Ww152 Actinomycetota	Rhodoluna	0	16	0	0	0	0	0	0	0	0	0.098	0	0	0	0	0	0	0	4.034	0.1815	1	Cell_division	DivIVA	691087	692190	1	C	DivIVA protein [PF05103.16]			K04074	divIVA; cell division initiation protein	Protein families: genetic information processing
NODE 4 length 725811 cov 36.705177 380	NODE 4 length 725811 cov 36.705177	705	Ww152 Actinomycetota	Rhodoluna	18	9	0	0	0	0	0	0	0	0.229	0.055	0	0	0	0	0	0	0	5.488	0.0044	0.1624	Cell_division	DivIVA	373286	373990	1	C	DivIVA protein [PF05103.16]			K04074	divIVA; cell division initiation protein	Protein families: genetic information processing
NODE 3230 length 14828 cov 7.533895 7	NODE 3230 length 14828 cov 7.533895	663	Ww145 Actinomycetota	Rhodoluna	21	27	8	0	0	0	0	0	0	0.268	0.166	0.14	0	0	0	0	0	0	2.61	0.0802	0.7785	Cell_division	DivIVA	7793	8455	-1	C	DivIVA protein [PF05103.16]			K04074	divIVA; cell division initiation protein	Protein families: genetic information processing
NODE 1535 length 29223 cov 7.059343 9	NODE 1535 length 29223 cov 7.059343	705	Ww158 Actinomycetota	Rhodoluna	6	31	10	0	0	0	0	0	0	0.076	0.191	0.175	0	0	0	0	0	0	1.67	0.2678	1	Cell_division	DivIVA	7286	7990	1	C	DivIVA protein [PF05103.16]			K04074	divIVA; cell division initiation protein	Protein families: genetic information processing
NODE 1226 length 33422 cov 8.009579 9	NODE 1226 length 33422 cov 8.009579	1062	Ww158 Actinomycetota	Rhodoluna	0	11	16	0	5	0	0	0	0	0	0.068	0.281	0	0.651	0	0	0	0	-1.893	0.2929	1	Cell_division	DivIVA	12481	13542	-1	C	DivIVA protein [PF05103.16]			K04074	divIVA; cell division initiation protein	Protein families: genetic information processing
NODE 12 length 435571 cov 16.873209 72	NODE 12 length 435571 cov 16.873209	1041	Ww138 Actinomycetota	Rhodoluna	0	13	7	0	0	0	0	0	0	0	0.08	0.123	0	0	0	0	0	0	0.423	0.8245	1	Cell_division	DivIVA	78393	79433	1	C	DivIVA protein [PF05103.16]			K04074	divIVA; cell division initiation protein	Protein families: genetic information processing
NODE 11 length 440182 cov 8.666494 50	NODE 11 length 440182 cov 8.666494	723	Ww150 Actinomycetota	Rhodoluna	0	14	0	0	0	0	0	0	0	0	0.086	0	0	0	0	0	0	0	3.854	0.2425	1	Cell_division	DivIVA	50825	51547	1	C	DivIVA protein [PF05103.16]			K04074	divIVA; cell division initiation protein	Protein families: genetic information processing
NODE 11 length 440182 cov 8.666494 345	NODE 11 length 440182 cov 8.666494	1053	Ww150 Actinomycetota	Rhodoluna	22	5	0	0	0	0	0	0	0	0.28	0.031	0	0	0	0	0	0	0	5.611	0.0031	0.1389	Cell_division	DivIVA	376675	377727	1	C	DivIVA protein [PF05103.16]			K04074	divIVA; cell division initiation protein	Protein families: genetic information processing
NODE 86 length 169159 cov 10.433275 36	NODE 86 length 169159 cov 10.433275	1434	Ww150 Actinomycetota	Rhodoluna	0	11	0	0	0	0	0	0	0	0	0.068	0	0	0	0	0	0	0	3.535	0.3519	1	Cell_division	DnaA	27997	29430	1	C	Bacterial dnaA protein [PF00308.21]; Bacterial dnaA protein helix-turn-helix [PF08299.14]; IstB-like ATP binding protein [PF01695.20]			K02313	dnaA; chromosomal replication initiator protein	Cell growth and death
NODE 6620 length 11522 cov 45.923252 5	NODE 6620 length 11522 cov 45.923252	1437	Ww141 Actinomycetota	Rhodoluna	0	21	0	0	0	0	0	0	0	0	0.129	0	0	0	0	0	0	0	4.408	0.0746	0.7332	Cell_division	DnaA	1310	2746	1	C	Bacterial dnaA protein [PF00308.21]; Bacterial dnaA protein helix-turn-helix [PF08299.14]; IstB-like ATP binding protein [PF01695.20]			K02313	dnaA; chromosomal replication initiator protein	Cell growth and death
NODE 57 length 210100 cov 9.295139 164	NODE 57 length 210100 cov 9.295139	1434	Ww155 Actinomycetota	Rhodoluna	0	12	0	0	0	0	0	0	0	0	0.074	0	0	0	0	0	0	0	3.649	0.3173	1	Cell_division	DnaA	157044	158477	1	C	Bacterial dnaA protein [PF00308.21]; Bacterial dnaA protein helix-turn-helix [PF08299.14]; IstB-like ATP binding protein [PF01695.20]			K02313	dnaA; chromosomal replication initiator protein	Cell growth and death
NODE 37 length 283349 cov 14.670700 145	NODE 37 length 283349 cov 14.670700	1512	Ww148 Actinomycetota	Rhodoluna	0	16	0	0	0	0	0	0	0	0	0.098	0	0	0	0	0	0	0	4.034	0.1815	1	Cell_division	DnaA	156041	157552	-1	C	Bacterial dnaA protein [PF00308.21]; Bacterial dnaA protein helix-turn-helix [PF08299.14]; IstB-like ATP binding protein [PF01695.20]			K02313	dnaA; chromosomal replication initiator protein	Cell growth and death
NODE 3564 length 17014 cov 50.033505 7	NODE 3564 length 17014 cov 50.033505	1389	Ww97 Actinomycetota	Aquiluna	0	0	7	0	0	0	25	9	16	0	0	0.795	0	0	0	1.41	0.56	0.656	-6.832	0.0094	0.2659	Cell_division	DnaA	8396	9784	-1	C	Bacterial dnaA protein [PF00308.21]; Bacterial dnaA protein helix-turn-helix [PF08299.14]; IstB-like ATP binding protein [PF01695.20]			K02313	dnaA; chromosomal replication initiator protein	Cell growth and death
NODE 2042 length 25164 cov 62.925887 17	NODE 2042 length 25164 cov 62.925887	1389	Ww97 Actinomycetota	Aquiluna	0	0	0	0	7	5	26	16	25	0	0	0	0	0.849	0.736	1.467	0.996	1.025	-7.385	0.0013	0.044	Cell_division	DnaA	16075	17463	-1	C	Bacterial dnaA protein [PF00308.21]; Bacterial dnaA protein helix-turn-helix [PF08299.14]; IstB-like ATP binding protein [PF01695.20]			K02313	dnaA; chromosomal replication initiator protein	Cell growth and death
NODE 13 length 432189 cov 41.842485 45	NODE 13 length 432189 cov 41.842485	1491	Ww152 Actinomycetota	Rhodoluna	0	18	5	0	0	0	0	0	0	0	0.111	0.088	0	0	0	0	0	0	1.198	0.5104	1	Cell_division	DnaA	47081	48571	-1	C	Bacterial dnaA protein [PF00308.21]; Bacterial dnaA protein helix-turn-helix [PF08299.14]; IstB-like ATP binding protein [PF01695.20]			K02313	dnaA; chromosomal replication initiator protein	Cell growth and death
NODE 12491 length 6904 cov 40.866136 5	NODE 12491 length 6904 cov 40.866136	1395	Ww142 Actinomycetota	Rhodoluna	17	23	0	0	0	0	0	0	0	0.217	0.142	0	0	0	0	0	0	0	5.817	0.0019	0.1174	Cell_division	DnaA	5508	6902	-1	C	Bacterial dnaA protein [PF00308.21]; Bacterial dnaA protein helix-turn-helix [PF08299.14]; IstB-like ATP binding protein [PF01695.20]			K02313	dnaA; chromosomal replication initiator protein	Cell growth and death
NODE 92 length 163664 cov 18.302917 22	NODE 92 length 163664 cov 18.302917	1392	Ww138 Actinomycetota	Rhodoluna	5	0	0	0	0	0	0	0	0	0.064	0	0	0	0	0	0	0	0	3.427	0.3872	1	Cell_division	DnaB	15177	16568	-1	C	DnaB-like helicase C terminal domain [PF03796.18]; DnaB-like helicase N terminal domain [PF00772.24]; AAA domain [PF13481.9]; KaiC [PF06745.16]			K02314	dnaB; replicative DNA helicase	Cell growth and death
NODE 86 length 169159 cov 10.433275 15	NODE 86 length 169159 cov 10.433275	1356	Ww150 Actinomycetota	Rhodoluna	14	0	0	0	0	0	0	0	0	0.178	0	0	0	0	0	0	0	0	4.824	0.0254	0.3955	Cell_division	DnaB	11098	12453	-1	C	DnaB-like helicase C terminal domain [PF03796.18]; DnaB-like helicase N terminal domain [PF00772.24]; KaiC [PF06745.16]; AAA domain [PF13481.9]; Rad51 [PF08423.14]			K02314	dnaB; replicative DNA helicase	Cell growth and death
NODE 7131 length 10665 cov 21.769822 9	NODE 7131 length 10665 cov 21.769822	1356	Ww138 Actinomycetota	Rhodoluna	0	8	0	0	0	0	0	0	0	0	0.049	0	0	0	0	0	0	0	3.128	0.4622	1	Cell_division	DnaB	5448	6803	1	C	DnaB-like helicase C terminal domain [PF03796.18]; DnaB-like helicase N terminal domain [PF00772.24]; AAA domain [PF13481.9]; KaiC [PF06745.16]			K02314	dnaB; replicative DNA helicase	Cell growth and death
NODE 6225 length 11311 cov 3.058088 9	NODE 6225 length 11311 cov 3.058088	1344	Ww103 Actinomycetota	Aquiluna	0	0	0	13	5	15	22	8	11	0	0	0	1.456	0.607	2.208	1.241	0.498	0.451	-7.695	0.0002	0.0087	Cell_division	DnaB	4453	5796	1	C	DnaB-like helicase C terminal domain [PF03796.18]; DnaB-like helicase N terminal domain [PF00772.24]; KaiC [PF06745.16]; AAA domain [PF13481.9]; Rad51 [PF08423.14]			K02314	dnaB; replicative DNA helicase	Cell growth and death
NODE 5911 length 12430 cov 9.261597 13	NODE 5911 length 12430 cov 9.261597	1356	Ww158 Actinomycetota	Rhodoluna	0	21	0	0	0	0	0	0	0	0	0.129	0	0	0	0	0	0	0	4.408	0.0746	0.7332	Cell_division	DnaB	10692	12047	-1	C	DnaB-like helicase C terminal domain [PF03796.18]; DnaB-like helicase N terminal domain [PF00772.24]; KaiC [PF06745.16]; AAA domain [PF13481.9]; Rad51 [PF08423.14]			K02314	dnaB; replicative DNA helicase	Cell growth and death
NODE 5703 length 12055 cov 27.829479 12	NODE 5703 length 12055 cov 27.829479	1287	Ww142 Actinomycetota	Rhodoluna	6	31	18	8	0	0	0	0	0	0.076	0.191	0.316	0.552	0	0	0	0	0	-0.038	0.9801	1	Cell_division	DnaB	10767	12053	-1	C	DnaB-like helicase C terminal domain [PF03796.18]; DnaB-like helicase N terminal domain [PF00772.24]; KaiC [PF06745.16]; AAA domain [PF13481.9]			K02314	dnaB; replicative DNA helicase	Cell growth and death
NODE 57 length 210100 cov 9.295139 144	NODE 57 length 210100 cov 9.295139	1359	Ww155 Actinomycetota	Rhodoluna	0	27	0	0	0	0	0	0	0	0	0.166	0	0	0	0	0	0	0	4.755	0.0297	0.4282	Cell_division	DnaB	140422	141780	-1	C	DnaB-like helicase C terminal domain [PF03796.18]; DnaB-like helicase N terminal domain [PF00772.24]; KaiC [PF06745.16]; AAA domain [PF13481.9]; Rad51 [PF08423.14]			K02314	dnaB; replicative DNA helicase	Cell growth and death
NODE 37 length 283349 cov 14.670700 167	NODE 37 length 283349 cov 14.670700	1362	Ww148 Actinomycetota	Rhodoluna	0	8	6	0	0	0	0	0	0	0	0.049	0.105	0	0	0	0	0	0	0.011	0.9922	1	Cell_division	DnaB	174997	176358	1	C	DnaB-like helicase C terminal domain [PF03796.18]; DnaB-like helicase N terminal domain [PF00772.24]; AAA domain [PF13481.9]; KaiC [PF06745.16]; Rad51 [PF08423.14]			K02314	dnaB; replicative DNA helicase	Cell growth and death
NODE 2663 length 20644 cov 16.766360 19	NODE 2663 length 20644 cov 16.766360	1359	Ww162 Actinomycetota	Rhodoluna	8	43	99	17	0	17	0	0	0	0.102	0.265	1.736	1.173	0	1.799	0	0	0	-1.883	0.358	1	Cell_division	DnaB	15172	16530	-1	C	DnaB-like helicase C terminal domain [PF03796.18]; DnaB-like helicase N terminal domain [PF00772.24]; KaiC [PF06745.16]; AAA domain [PF13481.9]; Rad51 [PF08423.14]			K02314	dnaB; replicative DNA helicase	Cell growth and death
NODE 13 length 432189 cov 41.842485 65	NODE 13 length 432189 cov 41.842485	1305	Ww152 Actinomycetota	Rhodoluna	0	15	0	0	0	0	0	0	0	0	0.092	0	0	0	0	0	0	0	3.947	0.2113	1	Cell_division	DnaB	63577	64881	1	C	DnaB-like helicase C terminal domain [PF03796.18]; DnaB-like helicase N terminal domain [PF00772.24]; KaiC [PF06745.16]; AAA domain [PF13481.9]; Rad51 [PF08423.14]			K02314	dnaB; replicative DNA helicase	Cell growth and death
NODE 46 length 243637 cov 9.594433 6	NODE 46 length 243637 cov 9.594433	678	Ww150 Actinomycetota	Rhodoluna	0	17	0	0	0	0	0	0	0	0	0.105	0	0	0	0	0	0	0	4.117	0.1522	1	Cell_division	FtsE	3534	4211	-1	C	ABC transporter [PF00005.30]; AAA domain, putative AbiEii toxin, Type IV TA system [PF13304.9]			K09812	ftsE; cell division transport system ATP-binding protein	Membrane transport
NODE 4 length 725811 cov 36.705177 290	NODE 4 length 725811 cov 36.705177	678	Ww152 Actinomycetota	Rhodoluna	11	0	0	0	0	0	0	0	0	0.14	0	0	0	0	0	0	0	0	4.49	0.0614	0.6571	Cell_division	FtsE	279985	280662	1	C	ABC transporter [PF00005.30]; AAA domain, putative AbiEii toxin, Type IV TA system [PF13304.9]			K09812	ftsE; cell division transport system ATP-binding protein	Membrane transport
NODE 35 length 288723 cov 10.958971 252	NODE 35 length 288723 cov 10.958971	828	Ww148 Actinomycetota	Rhodoluna	0	10	0	0	0	0	0	0	0	0	0.062	0	0	0	0	0	0	0	3.412	0.3879	1	Cell_division	FtsE	275846	276673	-1	C	ABC transporter [PF00005.30]			K09812	ftsE; cell division transport system ATP-binding protein	Membrane transport
NODE 1123 length 36487 cov 36.519716 19	NODE 1123 length 36487 cov 36.519716	681	Ww141 Actinomycetota	Rhodoluna	5	15	0	0	0	0	0	0	0	0.064	0.092	0	0	0	0	0	0	0	4.656	0.0388	0.494	Cell_division	FtsE	17076	17756	1	C	ABC transporter [PF00005.30]; AAA domain, putative AbiEii toxin, Type IV TA system [PF13304.9]			K09812	ftsE; cell division transport system ATP-binding protein	Membrane transport
NODE 827 length 41611 cov 3.981345 35	NODE 827 length 41611 cov 3.981345	2061	Ww156 Actinomycetota	Rhodoluna	0	6	0	0	0	0	0	0	0	0	0.037	0	0	0	0	0	0	0	2.775	0.5476	1	Cell_division	FtsH	35472	37532	1	C	Peptidase family M41 [PF01434.21]; ATPase family associated with various cellular activities (AAA) [PF00004.32]; Holliday junction DNA helicase RuvB P-loop domain [PF05496.15]; AAA+ lid domain [PF17862.4]; AAA domain (dynein-related subfamily) [PF07728.17]; TIP49 P-loop domain [PF06068.16]; Bacterial dnaA protein [PF00308.21]; AAA domain (Cdc48 subfamily) [PF07724.17]; Sigma-54 interaction domain…			K03798	ftsH, hflB; cell division protease FtsH	Cell growth and death
NODE 63 length 199185 cov 9.844422 80	NODE 63 length 199185 cov 9.844422	2052	Ww150 Actinomycetota	Rhodoluna	11	38	0	0	0	0	0	0	0	0.14	0.234	0	0	0	0	0	0	0	5.883	0.0016	0.1126	Cell_division	FtsH	76765	78816	-1	C	Peptidase family M41 [PF01434.21]; ATPase family associated with various cellular activities (AAA) [PF00004.32]; Holliday junction DNA helicase RuvB P-loop domain [PF05496.15]; AAA+ lid domain [PF17862.4]; AAA domain (dynein-related subfamily) [PF07728.17]; TIP49 P-loop domain [PF06068.16]; AAA domain (Cdc48 subfamily) [PF07724.17]; ATPase family associated with various cellular activities (AAA) …			K03798	ftsH, hflB; cell division protease FtsH	Cell growth and death
NODE 6118 length 11804 cov 18.937002 4	NODE 6118 length 11804 cov 18.937002	1956	Ww138 Actinomycetota	Rhodoluna	15	9	22	0	0	0	0	0	0	0.191	0.055	0.386	0	0	0	0	0	0	0.712	0.6479	1	Cell_division	FtsH	1812	3767	1	C	Peptidase family M41 [PF01434.21]; ATPase family associated with various cellular activities (AAA) [PF00004.32]; Holliday junction DNA helicase RuvB P-loop domain [PF05496.15]; AAA+ lid domain [PF17862.4]; AAA domain (dynein-related subfamily) [PF07728.17]; TIP49 P-loop domain [PF06068.16]; AAA domain (Cdc48 subfamily) [PF07724.17]; Bacterial dnaA protein [PF00308.21]			K03798	ftsH, hflB; cell division protease FtsH	Cell growth and death
NODE 555 length 56549 cov 42.454916 18	NODE 555 length 56549 cov 42.454916	2052	Ww141 Actinomycetota	Rhodoluna	6	70	12	0	0	0	0	0	0	0.076	0.431	0.21	0	0	0	0	0	0	2.428	0.0996	0.8969	Cell_division	FtsH	14365	16416	1	C	Peptidase family M41 [PF01434.21]; ATPase family associated with various cellular activities (AAA) [PF00004.32]; Holliday junction DNA helicase RuvB P-loop domain [PF05496.15]; AAA+ lid domain [PF17862.4]; AAA domain (dynein-related subfamily) [PF07728.17]; TIP49 P-loop domain [PF06068.16]; AAA domain (Cdc48 subfamily) [PF07724.17]; Bacterial dnaA protein [PF00308.21]			K03798	ftsH, hflB; cell division protease FtsH	Cell growth and death
NODE 4150 length 15502 cov 9.039204 6	NODE 4150 length 15502 cov 9.039204	2052	Ww158 Actinomycetota	Rhodoluna	35	27	5	0	0	0	0	0	0	0.446	0.166	0.088	0	0	0	0	0	0	3.596	0.0172	0.3239	Cell_division	FtsH	4398	6449	1	C	Peptidase family M41 [PF01434.21]; ATPase family associated with various cellular activities (AAA) [PF00004.32]; Holliday junction DNA helicase RuvB P-loop domain [PF05496.15]; AAA domain (dynein-related subfamily) [PF07728.17]; AAA+ lid domain [PF17862.4]; TIP49 P-loop domain [PF06068.16]; Bacterial dnaA protein [PF00308.21]; AAA domain (Cdc48 subfamily) [PF07724.17]			K03798	ftsH, hflB; cell division protease FtsH	Cell growth and death
NODE 410 length 75023 cov 8.467651 19	NODE 410 length 75023 cov 8.467651	2043	Ww155 Actinomycetota	Rhodoluna	16	26	0	0	0	0	0	0	0	0.204	0.16	0	0	0	0	0	0	0	5.841	0.0018	0.1153	Cell_division	FtsH	19078	21120	1	C	Peptidase family M41 [PF01434.21]; ATPase family associated with various cellular activities (AAA) [PF00004.32]; Holliday junction DNA helicase RuvB P-loop domain [PF05496.15]; AAA+ lid domain [PF17862.4]; AAA domain (dynein-related subfamily) [PF07728.17]; TIP49 P-loop domain [PF06068.16]; AAA domain (Cdc48 subfamily) [PF07724.17]			K03798	ftsH, hflB; cell division protease FtsH	Cell growth and death
NODE 37 length 283349 cov 14.670700 8	NODE 37 length 283349 cov 14.670700	2088	Ww148 Actinomycetota	Rhodoluna	0	26	0	0	0	0	0	0	0	0	0.16	0	0	0	0	0	0	0	4.703	0.034	0.4569	Cell_division	FtsH	3916	6003	-1	C	Peptidase family M41 [PF01434.21]; ATPase family associated with various cellular activities (AAA) [PF00004.32]; Holliday junction DNA helicase RuvB P-loop domain [PF05496.15]; AAA+ lid domain [PF17862.4]; AAA domain (dynein-related subfamily) [PF07728.17]; TIP49 P-loop domain [PF06068.16]; AAA domain (Cdc48 subfamily) [PF07724.17]; Bacterial dnaA protein [PF00308.21]			K03798	ftsH, hflB; cell division protease FtsH	Cell growth and death
NODE 28205 length 4163 cov 13.242207 3	NODE 28205 length 4163 cov 13.242207	2019	Ww162 Actinomycetota	Rhodoluna	0	24	5	0	0	0	0	0	0	0	0.148	0.088	0	0	0	0	0	0	1.559	0.3542	1	Cell_division	FtsH	1471	3489	-1	C	Peptidase family M41 [PF01434.21]; ATPase family associated with various cellular activities (AAA) [PF00004.32]; Holliday junction DNA helicase RuvB P-loop domain [PF05496.15]; AAA+ lid domain [PF17862.4]; AAA domain (dynein-related subfamily) [PF07728.17]; TIP49 P-loop domain [PF06068.16]; AAA domain (Cdc48 subfamily) [PF07724.17]; Bacterial dnaA protein [PF00308.21]			K03798	ftsH, hflB; cell division protease FtsH	Cell growth and death
NODE 27176 length 4159 cov 22.765726 3	NODE 27176 length 4159 cov 22.765726	1974	Ww138 Actinomycetota	Rhodoluna	7	5	0	0	0	0	0	0	0	0.089	0.031	0	0	0	0	0	0	0	4.284	0.1038	0.9091	Cell_division	FtsH	797	2770	1	C	Peptidase family M41 [PF01434.21]; ATPase family associated with various cellular activities (AAA) [PF00004.32]; Holliday junction DNA helicase RuvB P-loop domain [PF05496.15]; AAA+ lid domain [PF17862.4]; AAA domain (dynein-related subfamily) [PF07728.17]; TIP49 P-loop domain [PF06068.16]; Bacterial dnaA protein [PF00308.21]; AAA domain (Cdc48 subfamily) [PF07724.17]			K03798	ftsH, hflB; cell division protease FtsH	Cell growth and death
NODE 25299 length 4202 cov 35.201666 4	NODE 25299 length 4202 cov 35.201666	1914	Ww142 Actinomycetota	Rhodoluna	40	66	25	0	0	0	0	0	0	0.51	0.406	0.438	0	0	0	0	0	0	2.465	0.087	0.8077	Cell_division	FtsH	2288	4201	1	C	Peptidase family M41 [PF01434.21]; ATPase family associated with various cellular activities (AAA) [PF00004.32]; Holliday junction DNA helicase RuvB P-loop domain [PF05496.15]; AAA+ lid domain [PF17862.4]; AAA domain (dynein-related subfamily) [PF07728.17]; AAA domain (Cdc48 subfamily) [PF07724.17]; TIP49 P-loop domain [PF06068.16]; Bacterial dnaA protein [PF00308.21]			K03798	ftsH, hflB; cell division protease FtsH	Cell growth and death
NODE 24394 length 3566 cov 6.953846 4	NODE 24394 length 3566 cov 6.953846	1953	Ww145 Actinomycetota	Rhodoluna	37	47	5	0	0	0	0	0	0	0.471	0.289	0.088	0	0	0	0	0	0	3.923	0.0093	0.2328	Cell_division	FtsH	1612	3564	-1	C	Peptidase family M41 [PF01434.21]; ATPase family associated with various cellular activities (AAA) [PF00004.32]; Holliday junction DNA helicase RuvB P-loop domain [PF05496.15]; AAA domain (dynein-related subfamily) [PF07728.17]; AAA+ lid domain [PF17862.4]; TIP49 P-loop domain [PF06068.16]; AAA domain (Cdc48 subfamily) [PF07724.17]; ATPase family associated with various cellular activities (AAA) …			K03798	ftsH, hflB; cell division protease FtsH	Cell growth and death
NODE 175 length 118123 cov 5.507669 50	NODE 175 length 118123 cov 5.507669	2058	Ww147 Actinomycetota	Rhodoluna	0	18	0	0	0	0	0	0	0	0	0.111	0	0	0	0	0	0	0	4.195	0.1271	1	Cell_division	FtsH	47025	49082	1	C	Peptidase family M41 [PF01434.21]; ATPase family associated with various cellular activities (AAA) [PF00004.32]; Holliday junction DNA helicase RuvB P-loop domain [PF05496.15]; AAA+ lid domain [PF17862.4]; AAA domain (dynein-related subfamily) [PF07728.17]; TIP49 P-loop domain [PF06068.16]; AAA domain (Cdc48 subfamily) [PF07724.17]; Bacterial dnaA protein [PF00308.21]			K03798	ftsH, hflB; cell division protease FtsH	Cell growth and death
NODE 13 length 432189 cov 41.842485 148	NODE 13 length 432189 cov 41.842485	2037	Ww152 Actinomycetota	Rhodoluna	0	21	0	0	0	0	0	0	0	0	0.129	0	0	0	0	0	0	0	4.408	0.0746	0.7332	Cell_division	FtsH	139947	141983	1	C	Peptidase family M41 [PF01434.21]; ATPase family associated with various cellular activities (AAA) [PF00004.32]; Holliday junction DNA helicase RuvB P-loop domain [PF05496.15]; AAA domain (dynein-related subfamily) [PF07728.17]; TIP49 P-loop domain [PF06068.16]; AAA+ lid domain [PF17862.4]; AAA domain (Cdc48 subfamily) [PF07724.17]; Bacterial dnaA protein [PF00308.21]			K03798	ftsH, hflB; cell division protease FtsH	Cell growth and death
NODE 9340 length 8473 cov 39.646791 5	NODE 9340 length 8473 cov 39.646791	1779	Ww142 Actinomycetota	Rhodoluna	9	125	5	0	0	0	0	0	0	0.115	0.769	0.088	0	0	0	0	0	0	4.147	0.0058	0.1828	Cell_division	FtsI	2674	4452	1	C	Penicillin binding protein transpeptidase domain [PF00905.25]; Penicillin-binding Protein dimerisation domain [PF03717.18]			K03587	ftsI; cell division protein FtsI (penicillin-binding protein 3)	Glycan biosynthesis and metabolism
NODE 8 length 451094 cov 7.752236 393	NODE 8 length 451094 cov 7.752236	1767	Ww155 Actinomycetota	Rhodoluna	0	26	0	0	0	0	0	0	0	0	0.16	0	0	0	0	0	0	0	4.703	0.034	0.4569	Cell_division	FtsI	413468	415234	-1	C	Penicillin binding protein transpeptidase domain [PF00905.25]; Penicillin-binding Protein dimerisation domain [PF03717.18]			K03587	ftsI; cell division protein FtsI (penicillin-binding protein 3)	Glycan biosynthesis and metabolism
NODE 4565 length 14137 cov 53.360445 8	NODE 4565 length 14137 cov 53.360445	1779	Ww97 Actinomycetota	Aquiluna	0	0	19	33	16	14	52	65	107	0	0	2.157	3.695	1.941	2.061	2.933	4.048	4.389	-9.436	0	0	Cell_division	FtsI	8327	10105	-1	C	Penicillin binding protein transpeptidase domain [PF00905.25]; Penicillin-binding Protein dimerisation domain [PF03717.18]			K03587	ftsI; cell division protein FtsI (penicillin-binding protein 3)	Glycan biosynthesis and metabolism
NODE 4208 length 15351 cov 7.702298 12	NODE 4208 length 15351 cov 7.702298	1767	Ww158 Actinomycetota	Rhodoluna	5	7	0	0	0	0	0	0	0	0.064	0.043	0	0	0	0	0	0	0	4.13	0.15	1	Cell_division	FtsI	10184	11950	1	C	Penicillin binding protein transpeptidase domain [PF00905.25]; Penicillin-binding Protein dimerisation domain [PF03717.18]			K03587	ftsI; cell division protein FtsI (penicillin-binding protein 3)	Glycan biosynthesis and metabolism
NODE 4 length 725811 cov 36.705177 367	NODE 4 length 725811 cov 36.705177	1767	Ww152 Actinomycetota	Rhodoluna	5	14	0	0	0	0	0	0	0	0.064	0.086	0	0	0	0	0	0	0	4.6	0.0447	0.5338	Cell_division	FtsI	358207	359973	1	C	Penicillin binding protein transpeptidase domain [PF00905.25]; Penicillin-binding Protein dimerisation domain [PF03717.18]			K03587	ftsI; cell division protein FtsI (penicillin-binding protein 3)	Glycan biosynthesis and metabolism
NODE 11 length 440182 cov 8.666494 37	NODE 11 length 440182 cov 8.666494	1767	Ww150 Actinomycetota	Rhodoluna	0	10	0	0	0	0	0	0	0	0	0.062	0	0	0	0	0	0	0	3.412	0.3879	1	Cell_division	FtsI	35878	37644	1	C	Penicillin binding protein transpeptidase domain [PF00905.25]; Penicillin-binding Protein dimerisation domain [PF03717.18]			K03587	ftsI; cell division protein FtsI (penicillin-binding protein 3)	Glycan biosynthesis and metabolism
NODE 918 length 39818 cov 9.089100 10	NODE 918 length 39818 cov 9.089100	2676	Ww150 Actinomycetota	Rhodoluna	11	19	0	0	0	0	0	0	0	0.14	0.117	0	0	0	0	0	0	0	5.35	0.0063	0.1914	Cell_division	FtsK	9216	11891	1	C	FtsK/SpoIIIE family [PF01580.21]; FtsK alpha domain [PF17854.4]; Ftsk gamma domain [PF09397.13]; 4TM region of DNA translocase FtsK/SpoIIIE [PF13491.9]			K03466	ftsK, spoIIIE; DNA segregation ATPase FtsK/SpoIIIE, S-DNA-T family	Protein families: genetic information processing
NODE 913 length 41404 cov 5.360390 10	NODE 913 length 41404 cov 5.360390	2718	Ww147 Actinomycetota	Rhodoluna	0	11	0	0	0	0	0	0	0	0	0.068	0	0	0	0	0	0	0	3.535	0.3519	1	Cell_division	FtsK	9069	11786	1	C	FtsK/SpoIIIE family [PF01580.21]; FtsK alpha domain [PF17854.4]; Ftsk gamma domain [PF09397.13]; 4TM region of DNA translocase FtsK/SpoIIIE [PF13491.9]			K03466	ftsK, spoIIIE; DNA segregation ATPase FtsK/SpoIIIE, S-DNA-T family	Protein families: genetic information processing
NODE 871 length 41036 cov 7.988244 32	NODE 871 length 41036 cov 7.988244	2736	Ww158 Actinomycetota	Rhodoluna	11	40	0	0	0	0	0	0	0	0.14	0.246	0	0	0	0	0	0	0	5.929	0.0014	0.111	Cell_division	FtsK	27637	30372	-1	C	FtsK/SpoIIIE family [PF01580.21]; FtsK alpha domain [PF17854.4]; Ftsk gamma domain [PF09397.13]; 4TM region of DNA translocase FtsK/SpoIIIE [PF13491.9]			K03466	ftsK, spoIIIE; DNA segregation ATPase FtsK/SpoIIIE, S-DNA-T family	Protein families: genetic information processing
NODE 81 length 175748 cov 12.853012 33	NODE 81 length 175748 cov 12.853012	2517	Ww148 Actinomycetota	Rhodoluna	15	12	0	0	0	0	0	0	0	0.191	0.074	0	0	0	0	0	0	0	5.388	0.0058	0.1828	Cell_division	FtsK	28255	30771	-1	C	FtsK/SpoIIIE family [PF01580.21]; FtsK alpha domain [PF17854.4]; Ftsk gamma domain [PF09397.13]			K03466	ftsK, spoIIIE; DNA segregation ATPase FtsK/SpoIIIE, S-DNA-T family	Protein families: genetic information processing
NODE 3121 length 18788 cov 42.903145 11	NODE 3121 length 18788 cov 42.903145	2874	Ww142 Actinomycetota	Rhodoluna	67	101	18	6	0	0	0	0	0	0.854	0.622	0.316	0.414	0	0	0	0	0	2.611	0.0725	0.7332	Cell_division	FtsK	9949	12822	1	C	FtsK/SpoIIIE family [PF01580.21]; FtsK alpha domain [PF17854.4]; Ftsk gamma domain [PF09397.13]			K03466	ftsK, spoIIIE; DNA segregation ATPase FtsK/SpoIIIE, S-DNA-T family	Protein families: genetic information processing
NODE 2810 length 20142 cov 65.167824 12	NODE 2810 length 20142 cov 65.167824	2520	Ww97 Actinomycetota	Aquiluna	0	0	10	18	9	15	53	51	50	0	0	1.135	2.015	1.092	2.208	2.99	3.176	2.051	-8.903	0	0	Cell_division	FtsK	9137	11656	-1	C	FtsK/SpoIIIE family [PF01580.21]; FtsK alpha domain [PF17854.4]; Ftsk gamma domain [PF09397.13]; 4TM region of DNA translocase FtsK/SpoIIIE [PF13491.9]			K03466	ftsK, spoIIIE; DNA segregation ATPase FtsK/SpoIIIE, S-DNA-T family	Protein families: genetic information processing
NODE 24909 length 4246 cov 47.141333 5	NODE 24909 length 4246 cov 47.141333	555	Ww142 Actinomycetota	Rhodoluna	0	47	0	0	0	0	0	0	0	0	0.289	0	0	0	0	0	0	0	5.529	0.0038	0.1508	Cell_division	FtsK	3692	4246	-1	C	FtsK/SpoIIIE family [PF01580.21]			K03466	ftsK, spoIIIE; DNA segregation ATPase FtsK/SpoIIIE, S-DNA-T family	Protein families: genetic information processing
NODE 20 length 361489 cov 8.608037 320	NODE 20 length 361489 cov 8.608037	2736	Ww155 Actinomycetota	Rhodoluna	0	13	0	0	0	0	0	0	0	0	0.08	0	0	0	0	0	0	0	3.755	0.2778	1	Cell_division	FtsK	330504	333239	1	C	FtsK/SpoIIIE family [PF01580.21]; FtsK alpha domain [PF17854.4]; Ftsk gamma domain [PF09397.13]; 4TM region of DNA translocase FtsK/SpoIIIE [PF13491.9]			K03466	ftsK, spoIIIE; DNA segregation ATPase FtsK/SpoIIIE, S-DNA-T family	Protein families: genetic information processing
NODE 1988 length 25397 cov 41.270969 25	NODE 1988 length 25397 cov 41.270969	885	Ww141 Actinomycetota	Rhodoluna	0	15	0	0	0	0	0	0	0	0	0.092	0	0	0	0	0	0	0	3.947	0.2113	1	Cell_division	FtsK	24513	25397	-1	C	FtsK/SpoIIIE family [PF01580.21]			K03466	ftsK, spoIIIE; DNA segregation ATPase FtsK/SpoIIIE, S-DNA-T family	Protein families: genetic information processing
NODE 1889 length 26216 cov 37.935467 7	NODE 1889 length 26216 cov 37.935467	2649	Ww141 Actinomycetota	Rhodoluna	8	74	6	0	0	0	0	0	0	0.102	0.455	0.105	0	0	0	0	0	0	3.28	0.0284	0.4282	Cell_division	FtsK	4620	7268	1	C	FtsK/SpoIIIE family [PF01580.21]; FtsK alpha domain [PF17854.4]; Ftsk gamma domain [PF09397.13]; 4TM region of DNA translocase FtsK/SpoIIIE [PF13491.9]			K03466	ftsK, spoIIIE; DNA segregation ATPase FtsK/SpoIIIE, S-DNA-T family	Protein families: genetic information processing
NODE 1636 length 28161 cov 7.158951 12	NODE 1636 length 28161 cov 7.158951	996	Ww158 Actinomycetota	Rhodoluna	0	9	0	0	0	0	0	0	0	0	0.055	0	0	0	0	0	0	0	3.277	0.424	1	Cell_division	FtsK	13686	14681	-1	C	FtsK/SpoIIIE family [PF01580.21]; Helicase HerA, central domain [PF01935.20]			K03466	ftsK, spoIIIE; DNA segregation ATPase FtsK/SpoIIIE, S-DNA-T family	Protein families: genetic information processing
NODE 16347 length 5708 cov 3.131376 4	NODE 16347 length 5708 cov 3.131376	2394	Ww103 Actinomycetota	Aquiluna	0	0	0	5	0	0	6	8	16	0	0	0	0.56	0	0	0.338	0.498	0.656	-6.1	0.0362	0.8438	Cell_division	FtsK	3071	5464	1	C	FtsK/SpoIIIE family [PF01580.21]; FtsK alpha domain [PF17854.4]; Ftsk gamma domain [PF09397.13]			K03466	ftsK, spoIIIE; DNA segregation ATPase FtsK/SpoIIIE, S-DNA-T family	Protein families: genetic information processing
NODE 13 length 432189 cov 41.842485 406	NODE 13 length 432189 cov 41.842485	2577	Ww152 Actinomycetota	Rhodoluna	7	35	0	0	0	0	0	0	0	0.089	0.215	0	0	0	0	0	0	0	5.595	0.0032	0.1389	Cell_division	FtsK	401759	404335	1	C	FtsK/SpoIIIE family [PF01580.21]; FtsK alpha domain [PF17854.4]; Ftsk gamma domain [PF09397.13]			K03466	ftsK, spoIIIE; DNA segregation ATPase FtsK/SpoIIIE, S-DNA-T family	Protein families: genetic information processing
NODE 13 length 432189 cov 41.842485 369	NODE 13 length 432189 cov 41.842485	990	Ww152 Actinomycetota	Rhodoluna	0	9	0	0	0	0	0	0	0	0	0.055	0	0	0	0	0	0	0	3.277	0.424	1	Cell_division	FtsK	364206	365195	1	C	FtsK/SpoIIIE family [PF01580.21]; Helicase HerA, central domain [PF01935.20]			K03466	ftsK, spoIIIE; DNA segregation ATPase FtsK/SpoIIIE, S-DNA-T family	Protein families: genetic information processing
NODE 83 length 173196 cov 11.635378 118	NODE 83 length 173196 cov 11.635378	954	Ww148 Actinomycetota	Rhodoluna	0	5	0	0	0	0	0	0	0	0	0.031	0	0	0	0	0	0	0	2.558	0.5962	1	Cell_division	FtsQ	125076	126029	-1	C	POTRA domain, FtsQ-type [PF08478.13]; Cell division protein FtsQ/DivIB, C-terminal [PF03799.18]			K03589	ftsQ; cell division protein FtsQ	Cell growth and death
NODE 8 length 451094 cov 7.752236 385	NODE 8 length 451094 cov 7.752236	675	Ww155 Actinomycetota	Rhodoluna	0	5	0	0	0	0	0	0	0	0	0.031	0	0	0	0	0	0	0	2.558	0.5962	1	Cell_division	FtsQ	403230	403904	-1	C	POTRA domain, FtsQ-type [PF08478.13]; Cell division protein FtsQ/DivIB, C-terminal [PF03799.18]			K03589	ftsQ; cell division protein FtsQ	Cell growth and death
NODE 6950 length 10492 cov 23.914280 11	NODE 6950 length 10492 cov 23.914280	912	Ww142 Actinomycetota	Rhodoluna	7	6	0	0	0	0	0	0	0	0.089	0.037	0	0	0	0	0	0	0	4.354	0.087	0.8077	Cell_division	FtsQ	9314	10225	-1	C	Cell division protein FtsQ/DivIB, C-terminal [PF03799.18]; POTRA domain, FtsQ-type [PF08478.13]			K03589	ftsQ; cell division protein FtsQ	Cell growth and death
NODE 4195 length 15138 cov 3.288873 9	NODE 4195 length 15138 cov 3.288873	975	Ww156 Actinomycetota	Rhodoluna	0	5	0	0	0	0	0	0	0	0	0.031	0	0	0	0	0	0	0	2.558	0.5962	1	Cell_division	FtsQ	8055	9029	-1	C	POTRA domain, FtsQ-type [PF08478.13]			K03589	ftsQ; cell division protein FtsQ	Cell growth and death
NODE 3230 length 14828 cov 7.533895 13	NODE 3230 length 14828 cov 7.533895	999	Ww145 Actinomycetota	Rhodoluna	0	18	0	0	0	0	0	0	0	0	0.111	0	0	0	0	0	0	0	4.195	0.1271	1	Cell_division	FtsQ	11573	12571	-1	C	POTRA domain, FtsQ-type [PF08478.13]			K03589	ftsQ; cell division protein FtsQ	Cell growth and death
NODE 1535 length 29223 cov 7.059343 4	NODE 1535 length 29223 cov 7.059343	654	Ww158 Actinomycetota	Rhodoluna	0	5	0	0	0	0	0	0	0	0	0.031	0	0	0	0	0	0	0	2.558	0.5962	1	Cell_division	FtsQ	3608	4261	1	C	Cell division protein FtsQ/DivIB, C-terminal [PF03799.18]; POTRA domain, FtsQ-type [PF08478.13]			K03589	ftsQ; cell division protein FtsQ	Cell growth and death
NODE 11 length 440182 cov 8.666494 45	NODE 11 length 440182 cov 8.666494	894	Ww150 Actinomycetota	Rhodoluna	0	12	0	0	0	0	0	0	0	0	0.074	0	0	0	0	0	0	0	3.649	0.3173	1	Cell_division	FtsQ	46998	47891	1	C	POTRA domain, FtsQ-type [PF08478.13]; Cell division protein FtsQ/DivIB, C-terminal [PF03799.18]			K03589	ftsQ; cell division protein FtsQ	Cell growth and death
NODE 8 length 451094 cov 7.752236 388	NODE 8 length 451094 cov 7.752236	1227	Ww155 Actinomycetota	Rhodoluna	0	5	0	0	0	0	0	0	0	0	0.031	0	0	0	0	0	0	0	2.558	0.5962	1	Cell_division	FtsW	406708	407934	-1	C	Cell cycle protein [PF01098.22]			K03588	ftsW, spoVE; cell division protein FtsW	Cell growth and death
NODE 4565 length 14137 cov 53.360445 3	NODE 4565 length 14137 cov 53.360445	1152	Ww97 Actinomycetota	Aquiluna	0	0	0	0	0	0	5	0	6	0	0	0	0	0	0	0.282	0	0.246	-4.221	0.1242	1	Cell_division	FtsW	1850	3001	-1	C	Cell cycle protein [PF01098.22]			K03588	ftsW, spoVE; cell division protein FtsW	Cell growth and death
NODE 4 length 725811 cov 36.705177 372	NODE 4 length 725811 cov 36.705177	1350	Ww152 Actinomycetota	Rhodoluna	0	6	0	0	0	0	0	0	0	0	0.037	0	0	0	0	0	0	0	2.775	0.5476	1	Cell_division	FtsW	365482	366831	1	C	Cell cycle protein [PF01098.22]			K03588	ftsW, spoVE; cell division protein FtsW	Cell growth and death
NODE 8 length 451094 cov 7.752236 12	NODE 8 length 451094 cov 7.752236	915	Ww155 Actinomycetota	Rhodoluna	0	5	0	0	0	0	0	0	0	0	0.031	0	0	0	0	0	0	0	2.558	0.5962	1	Cell_division	FtsX	7156	8070	1	C				K09811	ftsX; cell division transport system permease protein	Membrane transport
NODE 46 length 243637 cov 9.594433 5	NODE 46 length 243637 cov 9.594433	909	Ww150 Actinomycetota	Rhodoluna	0	8	0	0	0	0	0	0	0	0	0.049	0	0	0	0	0	0	0	3.128	0.4622	1	Cell_division	FtsX	2626	3534	-1	C	FtsX extracellular domain [PF18075.4]			K09811	ftsX; cell division transport system permease protein	Membrane transport
NODE 20287 length 5285 cov 6.751936 4	NODE 20287 length 5285 cov 6.751936	981	Ww158 Actinomycetota	Rhodoluna	0	5	9	0	0	0	0	0	0	0	0.031	0.158	0	0	0	0	0	0	-1.015	0.5938	1	Cell_division	FtsX	2117	3097	-1	C	ABC transporter [PF00005.30]			K09811	ftsX; cell division transport system permease protein	Membrane transport
NODE 12 length 435571 cov 16.873209 149	NODE 12 length 435571 cov 16.873209	915	Ww138 Actinomycetota	Rhodoluna	0	5	0	0	0	0	0	0	0	0	0.031	0	0	0	0	0	0	0	2.558	0.5962	1	Cell_division	FtsX	160260	161174	-1	C				K09811	ftsX; cell division transport system permease protein	Membrane transport
NODE 1123 length 36487 cov 36.519716 20	NODE 1123 length 36487 cov 36.519716	909	Ww141 Actinomycetota	Rhodoluna	0	20	0	0	0	0	0	0	0	0	0.123	0	0	0	0	0	0	0	4.34	0.0885	0.8077	Cell_division	FtsX	17753	18661	1	C	FtsX extracellular domain [PF18075.4]			K09811	ftsX; cell division transport system permease protein	Membrane transport
NODE 8573 length 8992 cov 49.989516 1	NODE 8573 length 8992 cov 49.989516	930	Ww97 Actinomycetota	Aquiluna	0	0	11	10	17	27	18	25	16	0	0	1.249	1.12	2.063	3.974	1.015	1.557	0.656	-8.528	0	0	Cell_division	FtsZ	3	932	1	C	FtsZ family, C-terminal domain [PF12327.11]; Tubulin/FtsZ family, GTPase domain [PF00091.28]			K03531	ftsZ; cell division protein FtsZ	Cell growth and death
NODE 83 length 173196 cov 11.635378 117	NODE 83 length 173196 cov 11.635378	1251	Ww148 Actinomycetota	Rhodoluna	7	21	0	0	0	0	0	0	0	0.089	0.129	0	0	0	0	0	0	0	5.125	0.0117	0.2648	Cell_division	FtsZ	123576	124826	-1	C	FtsZ family, C-terminal domain [PF12327.11]; Tubulin/FtsZ family, GTPase domain [PF00091.28]			K03531	ftsZ; cell division protein FtsZ	Cell growth and death
NODE 8 length 451094 cov 7.752236 384	NODE 8 length 451094 cov 7.752236	1230	Ww155 Actinomycetota	Rhodoluna	15	10	0	0	0	0	0	0	0	0.191	0.062	0	0	0	0	0	0	0	5.32	0.0069	0.1981	Cell_division	FtsZ	401844	403073	-1	C	FtsZ family, C-terminal domain [PF12327.11]; Tubulin/FtsZ family, GTPase domain [PF00091.28]			K03531	ftsZ; cell division protein FtsZ	Cell growth and death
NODE 6950 length 10492 cov 23.914280 10	NODE 6950 length 10492 cov 23.914280	1239	Ww142 Actinomycetota	Rhodoluna	16	47	7	0	0	0	0	0	0	0.204	0.289	0.123	0	0	0	0	0	0	2.94	0.0488	0.5732	Cell_division	FtsZ	7930	9168	-1	C	FtsZ family, C-terminal domain [PF12327.11]; Tubulin/FtsZ family, GTPase domain [PF00091.28]			K03531	ftsZ; cell division protein FtsZ	Cell growth and death
NODE 507 length 59839 cov 5.258666 12	NODE 507 length 59839 cov 5.258666	1227	Ww147 Actinomycetota	Rhodoluna	0	5	0	0	0	0	0	0	0	0	0.031	0	0	0	0	0	0	0	2.558	0.5962	1	Cell_division	FtsZ	10674	11900	-1	C	FtsZ family, C-terminal domain [PF12327.11]; Tubulin/FtsZ family, GTPase domain [PF00091.28]			K03531	ftsZ; cell division protein FtsZ	Cell growth and death
NODE 4 length 725811 cov 36.705177 376	NODE 4 length 725811 cov 36.705177	1278	Ww152 Actinomycetota	Rhodoluna	17	26	13	0	0	0	0	0	0	0.217	0.16	0.228	0	0	0	0	0	0	1.899	0.203	1	Cell_division	FtsZ	370420	371697	1	C	FtsZ family, C-terminal domain [PF12327.11]; Tubulin/FtsZ family, GTPase domain [PF00091.28]			K03531	ftsZ; cell division protein FtsZ	Cell growth and death
NODE 3230 length 14828 cov 7.533895 12	NODE 3230 length 14828 cov 7.533895	1257	Ww145 Actinomycetota	Rhodoluna	27	51	0	0	0	0	0	0	0	0.344	0.314	0	0	0	0	0	0	0	6.685	0.0003	0.0728	Cell_division	FtsZ	10185	11441	-1	C	FtsZ family, C-terminal domain [PF12327.11]; Tubulin/FtsZ family, GTPase domain [PF00091.28]			K03531	ftsZ; cell division protein FtsZ	Cell growth and death
NODE 1535 length 29223 cov 7.059343 5	NODE 1535 length 29223 cov 7.059343	1281	Ww158 Actinomycetota	Rhodoluna	14	69	15	0	0	0	0	0	0	0.178	0.425	0.263	0	0	0	0	0	0	2.441	0.096	0.8688	Cell_division	FtsZ	4418	5698	1	C	FtsZ family, C-terminal domain [PF12327.11]; Tubulin/FtsZ family, GTPase domain [PF00091.28]			K03531	ftsZ; cell division protein FtsZ	Cell growth and death
NODE 11 length 440182 cov 8.666494 46	NODE 11 length 440182 cov 8.666494	1209	Ww150 Actinomycetota	Rhodoluna	6	10	0	0	0	0	0	0	0	0.076	0.062	0	0	0	0	0	0	0	4.482	0.0621	0.6571	Cell_division	FtsZ	48029	49237	1	C	FtsZ family, C-terminal domain [PF12327.11]; Tubulin/FtsZ family, GTPase domain [PF00091.28]			K03531	ftsZ; cell division protein FtsZ	Cell growth and death
NODE 8573 length 8992 cov 49.989516 3	NODE 8573 length 8992 cov 49.989516	408	Ww97 Actinomycetota	Aquiluna	0	0	6	7	0	0	17	31	37	0	0	0.681	0.784	0	0	0.959	1.93	1.518	-7.609	0.0005	0.0195	Cell_division	SepF	1651	2058	1	C	Cell division protein SepF [PF04472.15]			K09772	sepF; cell division inhibitor SepF	Protein families: genetic information processing
NODE 8 length 451094 cov 7.752236 382	NODE 8 length 451094 cov 7.752236	432	Ww155 Actinomycetota	Rhodoluna	16	10	8	0	0	0	0	0	0	0.204	0.062	0.14	0	0	0	0	0	0	1.873	0.2167	1	Cell_division	SepF	400680	401111	-1	C	Cell division protein SepF [PF04472.15]			K09772	sepF; cell division inhibitor SepF	Protein families: genetic information processing
NODE 6950 length 10492 cov 23.914280 8	NODE 6950 length 10492 cov 23.914280	432	Ww142 Actinomycetota	Rhodoluna	11	21	6	0	0	0	0	0	0	0.14	0.129	0.105	0	0	0	0	0	0	2.188	0.1514	1	Cell_division	SepF	6768	7199	-1	C	Cell division protein SepF [PF04472.15]			K09772	sepF; cell division inhibitor SepF	Protein families: genetic information processing
NODE 4 length 725811 cov 36.705177 378	NODE 4 length 725811 cov 36.705177	429	Ww152 Actinomycetota	Rhodoluna	0	10	0	0	0	0	0	0	0	0	0.062	0	0	0	0	0	0	0	3.412	0.3879	1	Cell_division	SepF	372452	372880	1	C	Cell division protein SepF [PF04472.15]			K09772	sepF; cell division inhibitor SepF	Protein families: genetic information processing
NODE 3230 length 14828 cov 7.533895 9	NODE 3230 length 14828 cov 7.533895	414	Ww145 Actinomycetota	Rhodoluna	0	12	0	0	0	0	0	0	0	0	0.074	0	0	0	0	0	0	0	3.649	0.3173	1	Cell_division	SepF	8824	9237	-1	C	Cell division protein SepF [PF04472.15]			K09772	sepF; cell division inhibitor SepF	Protein families: genetic information processing
NODE 1535 length 29223 cov 7.059343 7	NODE 1535 length 29223 cov 7.059343	429	Ww158 Actinomycetota	Rhodoluna	0	5	0	0	0	0	0	0	0	0	0.031	0	0	0	0	0	0	0	2.558	0.5962	1	Cell_division	SepF	6452	6880	1	C	Cell division protein SepF [PF04472.15]			K09772	sepF; cell division inhibitor SepF	Protein families: genetic information processing
NODE 11 length 440182 cov 8.666494 48	NODE 11 length 440182 cov 8.666494	441	Ww150 Actinomycetota	Rhodoluna	0	5	0	0	0	0	0	0	0	0	0.031	0	0	0	0	0	0	0	2.558	0.5962	1	Cell_division	SepF	49976	50416	1	C	Cell division protein SepF [PF04472.15]			K09772	sepF; cell division inhibitor SepF	Protein families: genetic information processing
NODE 8 length 451094 cov 7.752236 303	NODE 8 length 451094 cov 7.752236	978	Ww155 Actinomycetota	Rhodoluna	8	9	5	0	0	0	0	0	0	0.102	0.055	0.088	0	0	0	0	0	0	1.616	0.3348	1	Cell_division	WhiA	321081	322058	1	C	WhiA LAGLIDADG-like domain [PF14527.9]; WhiA N-terminal LAGLIDADG-like domain [PF10298.12]; WhiA C-terminal HTH domain [PF02650.17]			K09762	whiA; cell division protein WhiA	Protein families: genetic information processing
NODE 7670 length 9758 cov 53.260454 11	NODE 7670 length 9758 cov 53.260454	975	Ww97 Actinomycetota	Aquiluna	0	0	10	0	7	0	16	14	16	0	0	1.135	0	0.849	0	0.903	0.872	0.656	-7.179	0.0026	0.0817	Cell_division	WhiA	7895	8869	-1	C	WhiA LAGLIDADG-like domain [PF14527.9]; WhiA N-terminal LAGLIDADG-like domain [PF10298.12]; WhiA C-terminal HTH domain [PF02650.17]			K09762	whiA; cell division protein WhiA	Protein families: genetic information processing
NODE 4038 length 12605 cov 8.526995 6	NODE 4038 length 12605 cov 8.526995	978	Ww145 Actinomycetota	Rhodoluna	0	12	0	0	0	0	0	0	0	0	0.074	0	0	0	0	0	0	0	3.649	0.3173	1	Cell_division	WhiA	7967	8944	1	C	WhiA LAGLIDADG-like domain [PF14527.9]; WhiA N-terminal LAGLIDADG-like domain [PF10298.12]; WhiA C-terminal HTH domain [PF02650.17]			K09762	whiA; cell division protein WhiA	Protein families: genetic information processing
NODE 4 length 725811 cov 36.705177 458	NODE 4 length 725811 cov 36.705177	978	Ww152 Actinomycetota	Rhodoluna	0	8	0	0	0	0	0	0	0	0	0.049	0	0	0	0	0	0	0	3.128	0.4622	1	Cell_division	WhiA	448285	449262	-1	C	WhiA LAGLIDADG-like domain [PF14527.9]; WhiA N-terminal LAGLIDADG-like domain [PF10298.12]; WhiA C-terminal HTH domain [PF02650.17]			K09762	whiA; cell division protein WhiA	Protein families: genetic information processing
NODE 38006 length 3422 cov 11.411996 3	NODE 38006 length 3422 cov 11.411996	978	Ww148 Actinomycetota	Rhodoluna	0	7	0	0	0	0	0	0	0	0	0.043	0	0	0	0	0	0	0	2.963	0.5023	1	Cell_division	WhiA	1817	2794	1	C	WhiA LAGLIDADG-like domain [PF14527.9]; WhiA N-terminal LAGLIDADG-like domain [PF10298.12]; WhiA C-terminal HTH domain [PF02650.17]			K09762	whiA; cell division protein WhiA	Protein families: genetic information processing
NODE 14127 length 6847 cov 7.825156 6	NODE 14127 length 6847 cov 7.825156	978	Ww158 Actinomycetota	Rhodoluna	6	5	0	0	0	0	0	0	0	0.076	0.031	0	0	0	0	0	0	0	4.132	0.1496	1	Cell_division	WhiA	3935	4912	-1	C	WhiA LAGLIDADG-like domain [PF14527.9]; WhiA N-terminal LAGLIDADG-like domain [PF10298.12]; WhiA C-terminal HTH domain [PF02650.17]			K09762	whiA; cell division protein WhiA	Protein families: genetic information processing
NODE 11 length 440182 cov 8.666494 125	NODE 11 length 440182 cov 8.666494	978	Ww150 Actinomycetota	Rhodoluna	0	6	0	0	0	0	0	0	0	0	0.037	0	0	0	0	0	0	0	2.775	0.5476	1	Cell_division	WhiA	127585	128562	-1	C	WhiA LAGLIDADG-like domain [PF14527.9]; WhiA N-terminal LAGLIDADG-like domain [PF10298.12]; WhiA C-terminal HTH domain [PF02650.17]			K09762	whiA; cell division protein WhiA	Protein families: genetic information processing
NODE 36032 length 3305 cov 70.590452 2	NODE 36032 length 3305 cov 70.590452	1095	Ww97 Actinomycetota	Aquiluna	0	0	14	5	32	34	126	92	36	0	0	1.589	0.56	3.883	5.004	7.107	5.729	1.477	-9.684	0	0	Membrane_transport	AapJ	194	1288	-1	C	Bacterial extracellular solute-binding proteins, family 3 [PF00497.23]			K09969	aapJ, bztA; general L-amino acid transport system substrate-binding protein	Membrane transport
NODE 1987 length 25595 cov 59.164207 2	NODE 1987 length 25595 cov 59.164207	1188	Ww97 Actinomycetota	Aquiluna	0	0	0	8	0	0	11	0	0	0	0	0	0.896	0	0	0.62	0	0	-5.646	0.0767	1	Membrane_transport	AapM	866	2053	1	C				K09971	aapM, bztC; general L-amino acid transport system permease protein	Membrane transport
NODE 92 length 163664 cov 18.302917 131	NODE 92 length 163664 cov 18.302917	1344	Ww138 Actinomycetota	Rhodoluna	80	109	27	13	0	0	0	0	0	1.019	0.671	0.473	0.897	0	0	0	0	0	1.988	0.1865	1	Membrane_transport	AglE	127482	128825	1	C	Bacterial extracellular solute-binding protein [PF01547.28]; Bacterial extracellular solute-binding protein [PF13416.9]			K10232	aglE, ggtB; alpha-glucoside transport system substrate-binding protein	Membrane transport
NODE 81 length 175748 cov 12.853012 96	NODE 81 length 175748 cov 12.853012	1293	Ww148 Actinomycetota	Rhodoluna	299	560	46	0	10	10	0	0	0	3.81	3.446	0.806	0	1.302	1.058	0	0	0	2.976	0.145	1	Membrane_transport	AglE	94136	95428	-1	C				K10232	aglE, ggtB; alpha-glucoside transport system substrate-binding protein	Membrane transport
NODE 566 length 49430 cov 8.163337 29	NODE 566 length 49430 cov 8.163337	1290	Ww145 Actinomycetota	Rhodoluna	144	1208	18	0	0	0	0	0	0	1.835	7.434	0.316	0	0	0	0	0	0	6.155	0.0029	0.1331	Membrane_transport	AglE	28202	29491	-1	C	Bacterial extracellular solute-binding protein [PF01547.28]			K10232	aglE, ggtB; alpha-glucoside transport system substrate-binding protein	Membrane transport
NODE 3643 length 16751 cov 46.595129 16	NODE 3643 length 16751 cov 46.595129	1350	Ww97 Actinomycetota	Aquiluna	0	0	239	78	135	158	827	351	153	0	0	27.127	8.734	16.38	23.256	46.648	21.858	6.276	-12.245	0	0	Membrane_transport	AglE	14355	15704	-1	C	Bacterial extracellular solute-binding protein [PF01547.28]			K10232	aglE, ggtB; alpha-glucoside transport system substrate-binding protein	Membrane transport
NODE 226 length 98285 cov 5.337120 58	NODE 226 length 98285 cov 5.337120	1296	Ww147 Actinomycetota	Rhodoluna	108	440	56	6	0	0	0	0	0	1.376	2.708	0.982	0.414	0	0	0	0	0	3.201	0.0508	0.5929	Membrane_transport	AglE	55844	57139	1	C	Bacterial extracellular solute-binding protein [PF01547.28]			K10232	aglE, ggtB; alpha-glucoside transport system substrate-binding protein	Membrane transport
NODE 182 length 110580 cov 9.947827 59	NODE 182 length 110580 cov 9.947827	1305	Ww150 Actinomycetota	Rhodoluna	528	1888	117	16	0	0	5	0	6	6.727	11.618	2.051	1.104	0	0	0.742	0	1.133	3.651	0.2326	1	Membrane_transport	AglE	60406	61710	1	C	Bacterial extracellular solute-binding protein [PF01547.28]			K10232	aglE, ggtB; alpha-glucoside transport system substrate-binding protein	Membrane transport
NODE 16018 length 5794 cov 2.808391 1	NODE 16018 length 5794 cov 2.808391	1137	Ww103 Actinomycetota	Aquiluna	0	0	30	20	12	34	67	68	44	0	0	3.405	2.239	1.456	5.004	3.779	4.235	1.805	-9.466	0	0	Membrane_transport	AglE	2	1138	1	C	Bacterial extracellular solute-binding protein [PF01547.28]			K10232	aglE, ggtB; alpha-glucoside transport system substrate-binding protein	Membrane transport
NODE 13044 length 7010 cov 4.076499 2	NODE 13044 length 7010 cov 4.076499	1296	Ww156 Actinomycetota	Rhodoluna	78	111	0	0	0	0	0	0	0	0.994	0.683	0	0	0	0	0	0	0	8.026	0	0.0246	Membrane_transport	AglE	1353	2648	1	C	Bacterial extracellular solute-binding protein [PF01547.28]			K10232	aglE, ggtB; alpha-glucoside transport system substrate-binding protein	Membrane transport
NODE 10585 length 7764 cov 34.014654 4	NODE 10585 length 7764 cov 34.014654	1305	Ww142 Actinomycetota	Rhodoluna	1017	1719	338	38	18	20	0	0	0	12.958	10.578	5.926	2.622	2.343	2.117	0	0	0	2.648	0.5155	1	Membrane_transport	AglE	2210	3514	1	C	Bacterial extracellular solute-binding protein [PF01547.28]			K10232	aglE, ggtB; alpha-glucoside transport system substrate-binding protein	Membrane transport
NODE 566 length 49430 cov 8.163337 28	NODE 566 length 49430 cov 8.163337	981	Ww145 Actinomycetota	Rhodoluna	0	19	0	0	0	0	0	0	0	0	0.117	0	0	0	0	0	0	0	4.27	0.1059	0.9091	Membrane_transport	AglF	27042	28022	-1	C	Binding-protein-dependent transport system inner membrane component [PF00528.25]			K10233	aglF, ggtC; alpha-glucoside transport system permease protein	Membrane transport
NODE 3711 length 16694 cov 18.171906 2	NODE 3711 length 16694 cov 18.171906	981	Ww162 Actinomycetota	Rhodoluna	6	14	0	0	0	0	0	0	0	0.076	0.086	0	0	0	0	0	0	0	4.711	0.0337	0.4569	Membrane_transport	AglF	587	1567	1	C	Binding-protein-dependent transport system inner membrane component [PF00528.25]			K10233	aglF, ggtC; alpha-glucoside transport system permease protein	Membrane transport
NODE 3643 length 16751 cov 46.595129 15	NODE 3643 length 16751 cov 46.595129	984	Ww97 Actinomycetota	Aquiluna	0	0	5	0	0	0	10	0	6	0	0	0.568	0	0	0	0.564	0	0.246	-5.523	0.0768	1	Membrane_transport	AglF	13242	14225	-1	C	Binding-protein-dependent transport system inner membrane component [PF00528.25]			K10233	aglF, ggtC; alpha-glucoside transport system permease protein	Membrane transport
NODE 182 length 110580 cov 9.947827 60	NODE 182 length 110580 cov 9.947827	981	Ww150 Actinomycetota	Rhodoluna	5	11	0	0	0	0	0	0	0	0.064	0.068	0	0	0	0	0	0	0	4.417	0.0737	0.7332	Membrane_transport	AglF	61843	62823	1	C	Binding-protein-dependent transport system inner membrane component [PF00528.25]			K10233	aglF, ggtC; alpha-glucoside transport system permease protein	Membrane transport
NODE 10585 length 7764 cov 34.014654 5	NODE 10585 length 7764 cov 34.014654	981	Ww142 Actinomycetota	Rhodoluna	13	63	8	0	0	0	0	0	0	0.166	0.388	0.14	0	0	0	0	0	0	2.978	0.0447	0.5338	Membrane_transport	AglF	3647	4627	1	C	Binding-protein-dependent transport system inner membrane component [PF00528.25]			K10233	aglF, ggtC; alpha-glucoside transport system permease protein	Membrane transport
NODE 81 length 175748 cov 12.853012 94	NODE 81 length 175748 cov 12.853012	870	Ww148 Actinomycetota	Rhodoluna	0	7	0	0	0	0	0	0	0	0	0.043	0	0	0	0	0	0	0	2.963	0.5023	1	Membrane_transport	AglG	92135	93004	-1	C	Binding-protein-dependent transport system inner membrane component [PF00528.25]			K10234	aglG, ggtD; alpha-glucoside transport system permease protein	Membrane transport
NODE 566 length 49430 cov 8.163337 27	NODE 566 length 49430 cov 8.163337	870	Ww145 Actinomycetota	Rhodoluna	12	11	0	0	0	0	0	0	0	0.153	0.068	0	0	0	0	0	0	0	5.131	0.0116	0.2648	Membrane_transport	AglG	26176	27045	-1	C	Binding-protein-dependent transport system inner membrane component [PF00528.25]			K10234	aglG, ggtD; alpha-glucoside transport system permease protein	Membrane transport
NODE 3711 length 16694 cov 18.171906 3	NODE 3711 length 16694 cov 18.171906	867	Ww162 Actinomycetota	Rhodoluna	0	10	0	0	0	0	0	0	0	0	0.062	0	0	0	0	0	0	0	3.412	0.3879	1	Membrane_transport	AglG	1564	2430	1	C	Binding-protein-dependent transport system inner membrane component [PF00528.25]			K10234	aglG, ggtD; alpha-glucoside transport system permease protein	Membrane transport
NODE 3643 length 16751 cov 46.595129 14	NODE 3643 length 16751 cov 46.595129	906	Ww97 Actinomycetota	Aquiluna	0	0	0	0	0	0	22	10	6	0	0	0	0	0	0	1.241	0.623	0.246	-6.153	0.0377	0.8731	Membrane_transport	AglG	12340	13245	-1	C	Binding-protein-dependent transport system inner membrane component [PF00528.25]			K10234	aglG, ggtD; alpha-glucoside transport system permease protein	Membrane transport
NODE 226 length 98285 cov 5.337120 60	NODE 226 length 98285 cov 5.337120	867	Ww147 Actinomycetota	Rhodoluna	0	8	0	0	0	0	0	0	0	0	0.049	0	0	0	0	0	0	0	3.128	0.4622	1	Membrane_transport	AglG	58245	59111	1	C	Binding-protein-dependent transport system inner membrane component [PF00528.25]			K10234	aglG, ggtD; alpha-glucoside transport system permease protein	Membrane transport
NODE 182 length 110580 cov 9.947827 61	NODE 182 length 110580 cov 9.947827	867	Ww150 Actinomycetota	Rhodoluna	12	15	0	0	0	0	0	0	0	0.153	0.092	0	0	0	0	0	0	0	5.281	0.0076	0.2088	Membrane_transport	AglG	62820	63686	1	C	Binding-protein-dependent transport system inner membrane component [PF00528.25]			K10234	aglG, ggtD; alpha-glucoside transport system permease protein	Membrane transport
NODE 16018 length 5794 cov 2.808391 3	NODE 16018 length 5794 cov 2.808391	873	Ww103 Actinomycetota	Aquiluna	0	0	0	0	5	0	0	0	0	0	0	0	0	0.607	0	0	0	0	-4.339	0.1324	1	Membrane_transport	AglG	2245	3117	1	C	Binding-protein-dependent transport system inner membrane component [PF00528.25]			K10234	aglG, ggtD; alpha-glucoside transport system permease protein	Membrane transport
NODE 13044 length 7010 cov 4.076499 4	NODE 13044 length 7010 cov 4.076499	870	Ww156 Actinomycetota	Rhodoluna	0	9	0	0	0	0	0	0	0	0	0.055	0	0	0	0	0	0	0	3.277	0.424	1	Membrane_transport	AglG	3798	4667	1	C	Binding-protein-dependent transport system inner membrane component [PF00528.25]			K10234	aglG, ggtD; alpha-glucoside transport system permease protein	Membrane transport
NODE 10585 length 7764 cov 34.014654 6	NODE 10585 length 7764 cov 34.014654	906	Ww142 Actinomycetota	Rhodoluna	41	42	11	0	0	0	0	0	0	0.522	0.258	0.193	0	0	0	0	0	0	3.15	0.0312	0.448	Membrane_transport	AglG	4624	5529	1	C	Binding-protein-dependent transport system inner membrane component [PF00528.25]			K10234	aglG, ggtD; alpha-glucoside transport system permease protein	Membrane transport
NODE 956 length 39018 cov 3.615549 30	NODE 956 length 39018 cov 3.615549	1041	Ww156 Actinomycetota	Rhodoluna	7	11	0	0	0	0	0	0	0	0.089	0.068	0	0	0	0	0	0	0	4.659	0.0387	0.494	Membrane_transport	BmpA/BmpB/BmpC	26620	27660	-1	C	ABC transporter substrate-binding protein PnrA-like [PF02608.17]			K07335	bmpA, bmpB, tmpC; basic membrane protein A and related proteins	Membrane transport
NODE 90 length 167710 cov 14.228058 101	NODE 90 length 167710 cov 14.228058	1128	Ww148 Actinomycetota	Rhodoluna	0	7	0	0	0	0	0	0	0	0	0.043	0	0	0	0	0	0	0	2.963	0.5023	1	Membrane_transport	BmpA/BmpB/BmpC	90560	91687	1	C	ABC transporter substrate-binding protein PnrA-like [PF02608.17]			K07335	bmpA, bmpB, tmpC; basic membrane protein A and related proteins	Membrane transport
NODE 81 length 175748 cov 12.853012 146	NODE 81 length 175748 cov 12.853012	1041	Ww148 Actinomycetota	Rhodoluna	20	46	0	0	0	0	0	0	0	0.255	0.283	0	0	0	0	0	0	0	6.398	0.0005	0.0812	Membrane_transport	BmpA/BmpB/BmpC	151853	152893	-1	C	ABC transporter substrate-binding protein PnrA-like [PF02608.17]			K07335	bmpA, bmpB, tmpC; basic membrane protein A and related proteins	Membrane transport
NODE 4614 length 14547 cov 9.200125 5	NODE 4614 length 14547 cov 9.200125	1080	Ww158 Actinomycetota	Rhodoluna	24	61	14	0	0	0	0	0	0	0.306	0.375	0.245	0	0	0	0	0	0	2.692	0.0653	0.6783	Membrane_transport	BmpA/BmpB/BmpC	4284	5363	-1	C	ABC transporter substrate-binding protein PnrA-like [PF02608.17]			K07335	bmpA, bmpB, tmpC; basic membrane protein A and related proteins	Membrane transport
NODE 4 length 725811 cov 36.705177 96	NODE 4 length 725811 cov 36.705177	1095	Ww152 Actinomycetota	Rhodoluna	39	42	0	0	0	0	0	0	0	0.497	0.258	0	0	0	0	0	0	0	6.881	0.0002	0.0691	Membrane_transport	BmpA/BmpB/BmpC	84093	85187	1	C	ABC transporter substrate-binding protein PnrA-like [PF02608.17]; Periplasmic binding protein domain [PF13407.9]			K07335	bmpA, bmpB, tmpC; basic membrane protein A and related proteins	Membrane transport
NODE 393 length 70471 cov 5.758067 4	NODE 393 length 70471 cov 5.758067	1104	Ww147 Actinomycetota	Rhodoluna	6	0	0	0	0	0	0	0	0	0.076	0	0	0	0	0	0	0	0	3.67	0.3141	1	Membrane_transport	BmpA/BmpB/BmpC	2337	3440	1	C	ABC transporter substrate-binding protein PnrA-like [PF02608.17]			K07335	bmpA, bmpB, tmpC; basic membrane protein A and related proteins	Membrane transport
NODE 304 length 78284 cov 15.616865 33	NODE 304 length 78284 cov 15.616865	1074	Ww162 Actinomycetota	Rhodoluna	163	401	53	7	0	0	0	0	0	2.077	2.468	0.929	0.483	0	0	0	0	0	3.343	0.046	0.5421	Membrane_transport	BmpA/BmpB/BmpC	35991	37064	-1	C	ABC transporter substrate-binding protein PnrA-like [PF02608.17]			K07335	bmpA, bmpB, tmpC; basic membrane protein A and related proteins	Membrane transport
NODE 2632 length 20967 cov 66.127315 8	NODE 2632 length 20967 cov 66.127315	1095	Ww97 Actinomycetota	Aquiluna	0	0	71	66	63	64	195	239	156	0	0	8.059	7.39	7.644	9.42	10.999	14.883	6.399	-11.033	0	0	Membrane_transport	BmpA/BmpB/BmpC	6011	7105	1	C	ABC transporter substrate-binding protein PnrA-like [PF02608.17]			K07335	bmpA, bmpB, tmpC; basic membrane protein A and related proteins	Membrane transport
NODE 25320 length 4201 cov 3.243137 4	NODE 25320 length 4201 cov 3.243137	720	Ww103 Actinomycetota	Aquiluna	0	0	0	0	0	0	0	9	0	0	0	0	0	0	0	0	0.56	0	-4.286	0.1302	1	Membrane_transport	BmpA/BmpB/BmpC	3480	4199	-1	C	ABC transporter substrate-binding protein PnrA-like [PF02608.17]			K07335	bmpA, bmpB, tmpC; basic membrane protein A and related proteins	Membrane transport
NODE 20944 length 4799 cov 2.879863 6	NODE 20944 length 4799 cov 2.879863	492	Ww103 Actinomycetota	Aquiluna	0	0	7	19	8	6	55	39	21	0	0	0.795	2.127	0.971	0.883	3.102	2.429	0.861	-8.514	0	0	Membrane_transport	BmpA/BmpB/BmpC	4306	4797	1	C	ABC transporter substrate-binding protein PnrA-like [PF02608.17]			K07335	bmpA, bmpB, tmpC; basic membrane protein A and related proteins	Membrane transport
NODE 20 length 361489 cov 8.608037 124	NODE 20 length 361489 cov 8.608037	1104	Ww155 Actinomycetota	Rhodoluna	50	28	17	0	0	0	0	0	0	0.637	0.172	0.298	0	0	0	0	0	0	2.727	0.0604	0.6571	Membrane_transport	BmpA/BmpB/BmpC	124281	125384	1	C	ABC transporter substrate-binding protein PnrA-like [PF02608.17]			K07335	bmpA, bmpB, tmpC; basic membrane protein A and related proteins	Membrane transport
NODE 19659 length 5023 cov 49.180335 3	NODE 19659 length 5023 cov 49.180335	1110	Ww142 Actinomycetota	Rhodoluna	52	84	16	0	0	0	0	0	0	0.663	0.517	0.281	0	0	0	0	0	0	3.339	0.0201	0.3465	Membrane_transport	BmpA/BmpB/BmpC	2778	3887	-1	C	ABC transporter substrate-binding protein PnrA-like [PF02608.17]			K07335	bmpA, bmpB, tmpC; basic membrane protein A and related proteins	Membrane transport
NODE 17242 length 4485 cov 5.868469 2	NODE 17242 length 4485 cov 5.868469	1065	Ww145 Actinomycetota	Rhodoluna	13	38	0	0	0	0	0	0	0	0.166	0.234	0	0	0	0	0	0	0	5.976	0.0013	0.1093	Membrane_transport	BmpA/BmpB/BmpC	1233	2297	1	C	ABC transporter substrate-binding protein PnrA-like [PF02608.17]			K07335	bmpA, bmpB, tmpC; basic membrane protein A and related proteins	Membrane transport
NODE 12 length 435571 cov 16.873209 195	NODE 12 length 435571 cov 16.873209	1050	Ww138 Actinomycetota	Rhodoluna	0	9	5	0	0	0	0	0	0	0	0.055	0.088	0	0	0	0	0	0	0.366	0.8786	1	Membrane_transport	BmpA/BmpB/BmpC	213818	214867	-1	C	ABC transporter substrate-binding protein PnrA-like [PF02608.17]			K07335	bmpA, bmpB, tmpC; basic membrane protein A and related proteins	Membrane transport
NODE 63 length 199185 cov 9.844422 66	NODE 63 length 199185 cov 9.844422	1248	Ww150 Actinomycetota	Rhodoluna	0	29	0	0	0	0	0	0	0	0	0.178	0	0	0	0	0	0	0	4.855	0.0229	0.368	Membrane_transport	CebE	64634	65881	-1	C	Bacterial extracellular solute-binding protein [PF13416.9]; Bacterial extracellular solute-binding protein [PF01547.28]; Bacterial extracellular solute-binding protein [PF13343.9]			K10240	cebE; cellobiose transport system substrate-binding protein	Membrane transport
NODE 37 length 283349 cov 14.670700 214	NODE 37 length 283349 cov 14.670700	1464	Ww148 Actinomycetota	Rhodoluna	0	18	0	0	0	0	0	0	0	0	0.111	0	0	0	0	0	0	0	4.195	0.1271	1	Membrane_transport	CebE	221404	222867	1	C	Bacterial extracellular solute-binding protein [PF13416.9]; Bacterial extracellular solute-binding protein [PF01547.28]			K10240	cebE; cellobiose transport system substrate-binding protein	Membrane transport
NODE 19769 length 5002 cov 28.119852 5	NODE 19769 length 5002 cov 28.119852	1188	Ww142 Actinomycetota	Rhodoluna	22	10	0	0	0	0	0	0	0	0.28	0.062	0	0	0	0	0	0	0	5.747	0.0023	0.1233	Membrane_transport	CebE	3813	5000	-1	C	Bacterial extracellular solute-binding protein [PF13416.9]; Bacterial extracellular solute-binding protein [PF01547.28]; Bacterial extracellular solute-binding protein [PF13343.9]			K10240	cebE; cellobiose transport system substrate-binding protein	Membrane transport
NODE 172 length 106358 cov 15.965916 34	NODE 172 length 106358 cov 15.965916	1383	Ww162 Actinomycetota	Rhodoluna	14	38	0	0	0	0	0	0	0	0.178	0.234	0	0	0	0	0	0	0	6.02	0.0012	0.1067	Membrane_transport	CebE	37016	38398	1	C	Bacterial extracellular solute-binding protein [PF01547.28]; Bacterial extracellular solute-binding protein [PF13416.9]			K10240	cebE; cellobiose transport system substrate-binding protein	Membrane transport
NODE 37 length 283349 cov 14.670700 215	NODE 37 length 283349 cov 14.670700	1035	Ww148 Actinomycetota	Rhodoluna	5	15	0	0	0	0	0	0	0	0.064	0.092	0	0	0	0	0	0	0	4.656	0.0388	0.494	Membrane_transport	CebF	222887	223921	1	C	Binding-protein-dependent transport system inner membrane component [PF00528.25]			K10241	cebF; cellobiose transport system permease protein	Membrane transport
NODE 19769 length 5002 cov 28.119852 4	NODE 19769 length 5002 cov 28.119852	963	Ww142 Actinomycetota	Rhodoluna	13	19	0	0	0	0	0	0	0	0.166	0.117	0	0	0	0	0	0	0	5.482	0.0045	0.1624	Membrane_transport	CebF	2830	3792	-1	C	Binding-protein-dependent transport system inner membrane component [PF00528.25]			K10241	cebF; cellobiose transport system permease protein	Membrane transport
NODE 172 length 106358 cov 15.965916 35	NODE 172 length 106358 cov 15.965916	996	Ww162 Actinomycetota	Rhodoluna	0	15	0	0	0	0	0	0	0	0	0.092	0	0	0	0	0	0	0	3.947	0.2113	1	Membrane_transport	CebF	38409	39404	1	C	Binding-protein-dependent transport system inner membrane component [PF00528.25]			K10241	cebF; cellobiose transport system permease protein	Membrane transport
NODE 37 length 283349 cov 14.670700 216	NODE 37 length 283349 cov 14.670700	879	Ww148 Actinomycetota	Rhodoluna	0	9	0	0	0	0	0	0	0	0	0.055	0	0	0	0	0	0	0	3.277	0.424	1	Membrane_transport	CebG	223918	224796	1	C	Binding-protein-dependent transport system inner membrane component [PF00528.25]			K10242	cebG; cellobiose transport system permease protein	Membrane transport
NODE 19769 length 5002 cov 28.119852 3	NODE 19769 length 5002 cov 28.119852	873	Ww142 Actinomycetota	Rhodoluna	0	35	0	0	0	0	0	0	0	0	0.215	0	0	0	0	0	0	0	5.116	0.0118	0.2648	Membrane_transport	CebG	1961	2833	-1	C	Binding-protein-dependent transport system inner membrane component [PF00528.25]			K10242	cebG; cellobiose transport system permease protein	Membrane transport
NODE 172 length 106358 cov 15.965916 36	NODE 172 length 106358 cov 15.965916	879	Ww162 Actinomycetota	Rhodoluna	0	10	0	0	0	0	0	0	0	0	0.062	0	0	0	0	0	0	0	3.412	0.3879	1	Membrane_transport	CebG	39401	40279	1	C	Binding-protein-dependent transport system inner membrane component [PF00528.25]			K10242	cebG; cellobiose transport system permease protein	Membrane transport
NODE 9723 length 8238 cov 61.382284 4	NODE 9723 length 8238 cov 61.382284	1065	Ww97 Actinomycetota	Aquiluna	0	0	8	0	11	11	30	39	43	0	0	0.908	0	1.335	1.619	1.692	2.429	1.764	-8.318	0	0.0002	Membrane_transport	Ddl	2451	3515	-1	C	D-ala D-ala ligase C-terminus [PF07478.16]; D-ala D-ala ligase N-terminus [PF01820.24]; ATP-grasp domain [PF02655.17]; ATP-grasp domain [PF13535.9]			K01921	ddl; D-alanine-D-alanine ligase	Glycan biosynthesis and metabolism
NODE 92 length 163664 cov 18.302917 35	NODE 92 length 163664 cov 18.302917	972	Ww138 Actinomycetota	Rhodoluna	0	6	0	0	0	0	0	0	0	0	0.037	0	0	0	0	0	0	0	2.775	0.5476	1	Membrane_transport	Ddl	25760	26731	1	C	D-ala D-ala ligase C-terminus [PF07478.16]; D-ala D-ala ligase N-terminus [PF01820.24]; ATP-grasp domain [PF02655.17]; RimK-like ATP-grasp domain [PF08443.14]; ATP-grasp domain [PF13535.9]; Carbamoyl-phosphate synthase L chain, ATP binding domain [PF02786.20]			K01921	ddl; D-alanine-D-alanine ligase	Glycan biosynthesis and metabolism
NODE 86 length 169159 cov 10.433275 27	NODE 86 length 169159 cov 10.433275	972	Ww150 Actinomycetota	Rhodoluna	0	16	0	0	0	0	0	0	0	0	0.098	0	0	0	0	0	0	0	4.034	0.1815	1	Membrane_transport	Ddl	21482	22453	1	C	D-ala D-ala ligase C-terminus [PF07478.16]; D-ala D-ala ligase N-terminus [PF01820.24]; ATP-grasp domain [PF13535.9]; ATP-grasp domain [PF02655.17]; RimK-like ATP-grasp domain [PF08443.14]; Carbamoyl-phosphate synthase L chain, ATP binding domain [PF02786.20]; ATP-grasp domain [PF02222.25]			K01921	ddl; D-alanine-D-alanine ligase	Glycan biosynthesis and metabolism
NODE 8579 length 7301 cov 6.983008 2	NODE 8579 length 7301 cov 6.983008	972	Ww145 Actinomycetota	Rhodoluna	0	9	0	0	0	0	0	0	0	0	0.055	0	0	0	0	0	0	0	3.277	0.424	1	Membrane_transport	Ddl	716	1687	1	C	D-ala D-ala ligase C-terminus [PF07478.16]; D-ala D-ala ligase N-terminus [PF01820.24]; RimK-like ATP-grasp domain [PF08443.14]; ATP-grasp domain [PF02655.17]; ATP-grasp domain [PF13535.9]; ATP-grasp domain [PF02222.25]; Carbamoyl-phosphate synthase L chain, ATP binding domain [PF02786.20]			K01921	ddl; D-alanine-D-alanine ligase	Glycan biosynthesis and metabolism
NODE 8384 length 9803 cov 40.255939 6	NODE 8384 length 9803 cov 40.255939	972	Ww141 Actinomycetota	Rhodoluna	8	27	6	0	0	0	0	0	0	0.102	0.166	0.105	0	0	0	0	0	0	2.184	0.1517	1	Membrane_transport	Ddl	4542	5513	1	C	D-ala D-ala ligase C-terminus [PF07478.16]; D-ala D-ala ligase N-terminus [PF01820.24]; ATP-grasp domain [PF13535.9]; ATP-grasp domain [PF02655.17]; RimK-like ATP-grasp domain [PF08443.14]; Carbamoyl-phosphate synthase L chain, ATP binding domain [PF02786.20]			K01921	ddl; D-alanine-D-alanine ligase	Glycan biosynthesis and metabolism
NODE 81 length 175748 cov 12.853012 136	NODE 81 length 175748 cov 12.853012	1092	Ww148 Actinomycetota	Rhodoluna	6	0	0	0	0	0	0	0	0	0.076	0	0	0	0	0	0	0	0	3.67	0.3141	1	Membrane_transport	Ddl	140249	141340	-1	C	D-ala D-ala ligase C-terminus [PF07478.16]; D-ala D-ala ligase N-terminus [PF01820.24]; ATP-grasp domain [PF02222.25]; Carbamoyl-phosphate synthase L chain, ATP binding domain [PF02786.20]; RimK-like ATP-grasp domain [PF08443.14]; ATP-grasp domain [PF02655.17]; ATP-grasp domain [PF13535.9]; Phosphoribosylglycinamide synthetase, ATP-grasp (A) domain [PF01071.22]			K01921	ddl; D-alanine-D-alanine ligase	Glycan biosynthesis and metabolism
NODE 7366 length 10049 cov 3.472200 5	NODE 7366 length 10049 cov 3.472200	939	Ww103 Actinomycetota	Aquiluna	0	0	0	0	0	0	0	0	7	0	0	0	0	0	0	0	0	0.287	-3.434	0.1279	1	Membrane_transport	Ddl	3061	3999	1	C	D-ala D-ala ligase C-terminus [PF07478.16]; D-ala D-ala ligase N-terminus [PF01820.24]; ATP-grasp domain [PF02655.17]; ATP-grasp domain [PF13535.9]; RimK-like ATP-grasp domain [PF08443.14]; Carbamoyl-phosphate synthase L chain, ATP binding domain [PF02786.20]; ATP-grasp domain [PF02222.25]; Phosphoribosylglycinamide synthetase, ATP-grasp (A) domain [PF01071.22]			K01921	ddl; D-alanine-D-alanine ligase	Glycan biosynthesis and metabolism
NODE 37 length 283349 cov 14.670700 155	NODE 37 length 283349 cov 14.670700	972	Ww148 Actinomycetota	Rhodoluna	0	18	0	0	0	0	0	0	0	0	0.111	0	0	0	0	0	0	0	4.195	0.1271	1	Membrane_transport	Ddl	164702	165673	-1	C	D-ala D-ala ligase C-terminus [PF07478.16]; D-ala D-ala ligase N-terminus [PF01820.24]; ATP-grasp domain [PF02655.17]; ATP-grasp domain [PF13535.9]; RimK-like ATP-grasp domain [PF08443.14]			K01921	ddl; D-alanine-D-alanine ligase	Glycan biosynthesis and metabolism
NODE 3564 length 17014 cov 50.033505 14	NODE 3564 length 17014 cov 50.033505	945	Ww97 Actinomycetota	Aquiluna	0	0	0	6	0	0	17	15	30	0	0	0	0.672	0	0	0.959	0.934	1.231	-6.988	0.0062	0.1833	Membrane_transport	Ddl	14923	15867	-1	C	D-ala D-ala ligase C-terminus [PF07478.16]; D-ala D-ala ligase N-terminus [PF01820.24]; ATP-grasp domain [PF13535.9]; ATP-grasp domain [PF02655.17]; RimK-like ATP-grasp domain [PF08443.14]; Carbamoyl-phosphate synthase L chain, ATP binding domain [PF02786.20]			K01921	ddl; D-alanine-D-alanine ligase	Glycan biosynthesis and metabolism
NODE 182 length 110580 cov 9.947827 23	NODE 182 length 110580 cov 9.947827	1089	Ww150 Actinomycetota	Rhodoluna	0	16	0	0	0	0	0	0	0	0	0.098	0	0	0	0	0	0	0	4.034	0.1815	1	Membrane_transport	Ddl	20860	21948	1	C	D-ala D-ala ligase C-terminus [PF07478.16]; D-ala D-ala ligase N-terminus [PF01820.24]; ATP-grasp domain [PF02222.25]; Carbamoyl-phosphate synthase L chain, ATP binding domain [PF02786.20]; RimK-like ATP-grasp domain [PF08443.14]; ATP-grasp domain [PF02655.17]; ATP-grasp domain [PF13535.9]			K01921	ddl; D-alanine-D-alanine ligase	Glycan biosynthesis and metabolism
NODE 17034 length 5556 cov 31.539650 6	NODE 17034 length 5556 cov 31.539650	1089	Ww142 Actinomycetota	Rhodoluna	10	60	0	0	0	0	0	0	0	0.127	0.369	0	0	0	0	0	0	0	6.287	0.0006	0.0879	Membrane_transport	Ddl	4110	5198	-1	C	D-ala D-ala ligase C-terminus [PF07478.16]; D-ala D-ala ligase N-terminus [PF01820.24]; ATP-grasp domain [PF02222.25]; Carbamoyl-phosphate synthase L chain, ATP binding domain [PF02786.20]; RimK-like ATP-grasp domain [PF08443.14]; ATP-grasp domain [PF02655.17]; ATP-grasp domain [PF13535.9]			K01921	ddl; D-alanine-D-alanine ligase	Glycan biosynthesis and metabolism
NODE 14326 length 6778 cov 18.317260 8	NODE 14326 length 6778 cov 18.317260	969	Ww162 Actinomycetota	Rhodoluna	0	11	6	0	0	0	0	0	0	0	0.068	0.105	0	0	0	0	0	0	0.39	0.8509	1	Membrane_transport	Ddl	4734	5702	-1	C	D-ala D-ala ligase C-terminus [PF07478.16]; D-ala D-ala ligase N-terminus [PF01820.24]; ATP-grasp domain [PF02655.17]; ATP-grasp domain [PF13535.9]; RimK-like ATP-grasp domain [PF08443.14]; ATP-grasp domain [PF02222.25]; Carbamoyl-phosphate synthase L chain, ATP binding domain [PF02786.20]			K01921	ddl; D-alanine-D-alanine ligase	Glycan biosynthesis and metabolism
NODE 1341 length 32273 cov 36.288536 29	NODE 1341 length 32273 cov 36.288536	585	Ww141 Actinomycetota	Rhodoluna	0	6	0	0	0	0	0	0	0	0	0.037	0	0	0	0	0	0	0	2.775	0.5476	1	Membrane_transport	Ddl	29766	30350	1	C	D-ala D-ala ligase C-terminus [PF07478.16]; Carbamoyl-phosphate synthase L chain, ATP binding domain [PF02786.20]; ATP-grasp domain [PF02222.25]; ATP-grasp domain [PF02655.17]; RimK-like ATP-grasp domain [PF08443.14]; ATP-grasp domain [PF13535.9]			K01921	ddl; D-alanine-D-alanine ligase	Glycan biosynthesis and metabolism
NODE 1341 length 32273 cov 36.288536 28	NODE 1341 length 32273 cov 36.288536	786	Ww141 Actinomycetota	Rhodoluna	0	12	0	0	0	0	0	0	0	0	0.074	0	0	0	0	0	0	0	3.649	0.3173	1	Membrane_transport	Ddl	29041	29826	1	C	D-ala D-ala ligase N-terminus [PF01820.24]; RimK-like ATP-grasp domain [PF08443.14]; Carbamoyl-phosphate synthase L chain, ATP binding domain [PF02786.20]			K01921	ddl; D-alanine-D-alanine ligase	Glycan biosynthesis and metabolism
NODE 13 length 432189 cov 41.842485 53	NODE 13 length 432189 cov 41.842485	969	Ww152 Actinomycetota	Rhodoluna	0	17	0	0	0	0	0	0	0	0	0.105	0	0	0	0	0	0	0	4.117	0.1522	1	Membrane_transport	Ddl	53672	54640	-1	C	D-ala D-ala ligase C-terminus [PF07478.16]; D-ala D-ala ligase N-terminus [PF01820.24]; ATP-grasp domain [PF02655.17]; RimK-like ATP-grasp domain [PF08443.14]; ATP-grasp domain [PF13535.9]; ATP-grasp domain [PF02222.25]; Carbamoyl-phosphate synthase L chain, ATP binding domain [PF02786.20]			K01921	ddl; D-alanine-D-alanine ligase	Glycan biosynthesis and metabolism
NODE 10589 length 7762 cov 54.495223 9	NODE 10589 length 7762 cov 54.495223	966	Ww97 Actinomycetota	Aquiluna	0	65	13	0	0	0	0	0	0	0	0.611	1.476	0	0	0	0	0	0	0.564	0.8127	1	Membrane_transport	Ddl	5820	6785	-1	C	D-ala D-ala ligase C-terminus [PF07478.16]; D-ala D-ala ligase N-terminus [PF01820.24]; ATP-grasp domain [PF02655.17]; ATP-grasp domain [PF13535.9]; RimK-like ATP-grasp domain [PF08443.14]; ATP-grasp domain [PF02222.25]; Carbamoyl-phosphate synthase L chain, ATP binding domain [PF02786.20]			K01921	ddl; D-alanine-D-alanine ligase	Glycan biosynthesis and metabolism
NODE 86 length 169159 cov 10.433275 129	NODE 86 length 169159 cov 10.433275	435	Ww150 Actinomycetota	Rhodoluna	0	23	0	0	0	0	0	0	0	0	0.142	0	0	0	0	0	0	0	4.533	0.0532	0.5953	Membrane_transport	FruAb	134776	135210	1	C	PTS system, Lactose/Cellobiose specific IIB subunit [PF02302.20]			K02769	fruAb; fructose PTS system EIIB component	Membrane transport
NODE 535 length 58125 cov 37.051221 16	NODE 535 length 58125 cov 37.051221	435	Ww141 Actinomycetota	Rhodoluna	5	5	0	0	0	0	0	0	0	0.064	0.031	0	0	0	0	0	0	0	3.962	0.2091	1	Membrane_transport	FruAb	21159	21593	-1	C	PTS system, Lactose/Cellobiose specific IIB subunit [PF02302.20]			K02769	fruAb; fructose PTS system EIIB component	Membrane transport
NODE 172 length 106358 cov 15.965916 61	NODE 172 length 106358 cov 15.965916	435	Ww162 Actinomycetota	Rhodoluna	0	6	0	0	0	0	0	0	0	0	0.037	0	0	0	0	0	0	0	2.775	0.5476	1	Membrane_transport	FruAb	72574	73008	1	C	PTS system, Lactose/Cellobiose specific IIB subunit [PF02302.20]			K02769	fruAb; fructose PTS system EIIB component	Membrane transport
NODE 86 length 169159 cov 10.433275 128	NODE 86 length 169159 cov 10.433275	453	Ww150 Actinomycetota	Rhodoluna	10	30	0	0	0	0	0	0	0	0.127	0.185	0	0	0	0	0	0	0	5.626	0.003	0.1331	Membrane_transport	FruB	134324	134776	1	C	Phosphoenolpyruvate-dependent sugar phosphotransferase system, EIIA 2 [PF00359.25]			K02768	fruB; fructose PTS system EIIA component	Membrane transport
NODE 535 length 58125 cov 37.051221 17	NODE 535 length 58125 cov 37.051221	450	Ww141 Actinomycetota	Rhodoluna	0	20	0	0	0	0	0	0	0	0	0.123	0	0	0	0	0	0	0	4.34	0.0885	0.8077	Membrane_transport	FruB	21596	22045	-1	C	Phosphoenolpyruvate-dependent sugar phosphotransferase system, EIIA 2 [PF00359.25]			K02768	fruB; fructose PTS system EIIA component	Membrane transport
NODE 37 length 283349 cov 14.670700 36	NODE 37 length 283349 cov 14.670700	453	Ww148 Actinomycetota	Rhodoluna	0	9	16	0	0	0	0	0	0	0	0.055	0.281	0	0	0	0	0	0	-0.965	0.5564	1	Membrane_transport	FruB	29452	29904	-1	C	Phosphoenolpyruvate-dependent sugar phosphotransferase system, EIIA 2 [PF00359.25]			K02768	fruB; fructose PTS system EIIA component	Membrane transport
NODE 172 length 106358 cov 15.965916 60	NODE 172 length 106358 cov 15.965916	453	Ww162 Actinomycetota	Rhodoluna	0	10	6	0	0	0	0	0	0	0	0.062	0.105	0	0	0	0	0	0	0.276	0.9004	1	Membrane_transport	FruB	72121	72573	1	C	Phosphoenolpyruvate-dependent sugar phosphotransferase system, EIIA 2 [PF00359.25]			K02768	fruB; fructose PTS system EIIA component	Membrane transport
NODE 63 length 199185 cov 9.844422 9	NODE 63 length 199185 cov 9.844422	1623	Ww150 Actinomycetota	Rhodoluna	0	7	0	0	0	0	0	0	0	0	0.043	0	0	0	0	0	0	0	2.963	0.5023	1	Membrane_transport	GanP	7667	9289	-1	C	Binding-protein-dependent transport system inner membrane component [PF00528.25]; N-terminal of TM subunit in PBP-dependent ABC transporters [PF16296.8]			K15771	ganP, mdxF; arabinogalactan oligomer / maltooligosaccharide transport system permease protein	Membrane transport
NODE 582 length 55171 cov 13.409591 7	NODE 582 length 55171 cov 13.409591	1758	Ww148 Actinomycetota	Rhodoluna	6	0	0	0	0	0	0	0	0	0.076	0	0	0	0	0	0	0	0	3.67	0.3141	1	Membrane_transport	GanP	9896	11653	1	C	Binding-protein-dependent transport system inner membrane component [PF00528.25]; N-terminal of TM subunit in PBP-dependent ABC transporters [PF16296.8]			K15771	ganP, mdxF; arabinogalactan oligomer / maltooligosaccharide transport system permease protein	Membrane transport
NODE 4960 length 13575 cov 3.518136 12	NODE 4960 length 13575 cov 3.518136	1737	Ww156 Actinomycetota	Rhodoluna	0	9	0	0	0	0	0	0	0	0	0.055	0	0	0	0	0	0	0	3.277	0.424	1	Membrane_transport	GanP	9362	11098	-1	C	Binding-protein-dependent transport system inner membrane component [PF00528.25]; N-terminal of TM subunit in PBP-dependent ABC transporters [PF16296.8]			K15771	ganP, mdxF; arabinogalactan oligomer / maltooligosaccharide transport system permease protein	Membrane transport
NODE 175 length 118123 cov 5.507669 118	NODE 175 length 118123 cov 5.507669	1653	Ww147 Actinomycetota	Rhodoluna	0	6	0	0	0	0	0	0	0	0	0.037	0	0	0	0	0	0	0	2.775	0.5476	1	Membrane_transport	GanP	114649	116301	1	C	Binding-protein-dependent transport system inner membrane component [PF00528.25]; N-terminal of TM subunit in PBP-dependent ABC transporters [PF16296.8]			K15771	ganP, mdxF; arabinogalactan oligomer / maltooligosaccharide transport system permease protein	Membrane transport
NODE 12 length 435571 cov 16.873209 129	NODE 12 length 435571 cov 16.873209	1698	Ww138 Actinomycetota	Rhodoluna	0	6	0	0	0	0	0	0	0	0	0.037	0	0	0	0	0	0	0	2.775	0.5476	1	Membrane_transport	GanP	139050	140747	-1	C	Binding-protein-dependent transport system inner membrane component [PF00528.25]; N-terminal of TM subunit in PBP-dependent ABC transporters [PF16296.8]			K15771	ganP, mdxF; arabinogalactan oligomer / maltooligosaccharide transport system permease protein	Membrane transport
NODE 63 length 199185 cov 9.844422 8	NODE 63 length 199185 cov 9.844422	930	Ww150 Actinomycetota	Rhodoluna	0	8	0	0	0	0	0	0	0	0	0.049	0	0	0	0	0	0	0	3.128	0.4622	1	Membrane_transport	GanQ	6738	7667	-1	C	Binding-protein-dependent transport system inner membrane component [PF00528.25]			K15772	ganQ, mdxG; arabinogalactan oligomer / maltooligosaccharide transport system permease protein	Membrane transport
NODE 582 length 55171 cov 13.409591 8	NODE 582 length 55171 cov 13.409591	915	Ww148 Actinomycetota	Rhodoluna	0	9	0	0	0	0	0	0	0	0	0.055	0	0	0	0	0	0	0	3.277	0.424	1	Membrane_transport	GanQ	11653	12567	1	C	Binding-protein-dependent transport system inner membrane component [PF00528.25]			K15772	ganQ, mdxG; arabinogalactan oligomer / maltooligosaccharide transport system permease protein	Membrane transport
NODE 7489 length 9932 cov 60.440322 6	NODE 7489 length 9932 cov 60.440322	720	Ww97 Actinomycetota	Aquiluna	0	0	0	0	15	0	32	21	14	0	0	0	0	1.82	0	1.805	1.308	0.574	-7.504	0.0015	0.0493	Membrane_transport	LivF	4837	5556	-1	C	ABC transporter [PF00005.30]			K01996	livF; branched-chain amino acid transport system ATP-binding protein	Membrane transport
NODE 628 length 50745 cov 20.671638 54	NODE 628 length 50745 cov 20.671638	732	Ww162 Actinomycetota	Rhodoluna	0	12	0	0	0	0	0	0	0	0	0.074	0	0	0	0	0	0	0	3.649	0.3173	1	Membrane_transport	LivF	35607	36338	-1	C	ABC transporter [PF00005.30]			K01996	livF; branched-chain amino acid transport system ATP-binding protein	Membrane transport
NODE 4 length 725811 cov 36.705177 56	NODE 4 length 725811 cov 36.705177	735	Ww152 Actinomycetota	Rhodoluna	9	11	0	0	0	0	0	0	0	0.115	0.068	0	0	0	0	0	0	0	4.866	0.0227	0.368	Membrane_transport	LivF	40838	41572	-1	C	ABC transporter [PF00005.30]			K01996	livF; branched-chain amino acid transport system ATP-binding protein	Membrane transport
NODE 37336 length 3226 cov 52.994525 3	NODE 37336 length 3226 cov 52.994525	729	Ww97 Actinomycetota	Aquiluna	69	126	12	0	0	0	0	0	0	1.213	1.184	1.362	0	0	0	0	0	0	2.67	0.1061	1	Membrane_transport	LivF	1030	1758	1	C	ABC transporter [PF00005.30]			K01996	livF; branched-chain amino acid transport system ATP-binding protein	Membrane transport
NODE 15240 length 6487 cov 7.868206 4	NODE 15240 length 6487 cov 7.868206	735	Ww158 Actinomycetota	Rhodoluna	9	12	0	0	0	0	0	0	0	0.115	0.074	0	0	0	0	0	0	0	4.913	0.0203	0.3465	Membrane_transport	LivF	2248	2982	1	C	ABC transporter [PF00005.30]			K01996	livF; branched-chain amino acid transport system ATP-binding protein	Membrane transport
NODE 14598 length 6184 cov 63.695200 6	NODE 14598 length 6184 cov 63.695200	720	Ww97 Actinomycetota	Aquiluna	0	0	0	0	0	0	15	0	7	0	0	0	0	0	0	0.846	0	0.287	-5.271	0.0977	1	Membrane_transport	LivF	4954	5673	1	C	ABC transporter [PF00005.30]			K01996	livF; branched-chain amino acid transport system ATP-binding protein	Membrane transport
NODE 14587 length 6513 cov 10.649093 3	NODE 14587 length 6513 cov 10.649093	726	Ww150 Actinomycetota	Rhodoluna	0	6	0	0	0	0	0	0	0	0	0.037	0	0	0	0	0	0	0	2.775	0.5476	1	Membrane_transport	LivF	2056	2781	-1	C	ABC transporter [PF00005.30]			K01996	livF; branched-chain amino acid transport system ATP-binding protein	Membrane transport
NODE 12 length 435571 cov 16.873209 345	NODE 12 length 435571 cov 16.873209	732	Ww138 Actinomycetota	Rhodoluna	0	17	0	0	0	0	0	0	0	0	0.105	0	0	0	0	0	0	0	4.117	0.1522	1	Membrane_transport	LivF	408269	409000	1	C	ABC transporter [PF00005.30]			K01996	livF; branched-chain amino acid transport system ATP-binding protein	Membrane transport
NODE 90 length 167710 cov 14.228058 43	NODE 90 length 167710 cov 14.228058	900	Ww148 Actinomycetota	Rhodoluna	6	0	0	0	0	0	0	0	0	0.076	0	0	0	0	0	0	0	0	3.67	0.3141	1	Membrane_transport	LivG	30134	31033	-1	C	ABC transporter [PF00005.30]; Branched-chain amino acid ATP-binding cassette transporter [PF12399.11]; AAA domain, putative AbiEii toxin, Type IV TA system [PF13304.9]			K01995	livG; branched-chain amino acid transport system ATP-binding protein	Membrane transport
NODE 7489 length 9932 cov 60.440322 7	NODE 7489 length 9932 cov 60.440322	894	Ww97 Actinomycetota	Aquiluna	0	0	23	22	19	25	69	50	46	0	0	2.611	2.463	2.305	3.68	3.892	3.114	1.887	-9.332	0	0	Membrane_transport	LivG	5553	6446	-1	C	ABC transporter [PF00005.30]			K01995	livG; branched-chain amino acid transport system ATP-binding protein	Membrane transport
NODE 628 length 50745 cov 20.671638 55	NODE 628 length 50745 cov 20.671638	858	Ww162 Actinomycetota	Rhodoluna	12	21	0	0	0	0	0	0	0	0.153	0.129	0	0	0	0	0	0	0	5.481	0.0045	0.1624	Membrane_transport	LivG	36338	37195	-1	C	ABC transporter [PF00005.30]; Branched-chain amino acid ATP-binding cassette transporter [PF12399.11]			K01995	livG; branched-chain amino acid transport system ATP-binding protein	Membrane transport
NODE 5212 length 12834 cov 3.085975 4	NODE 5212 length 12834 cov 3.085975	891	Ww103 Actinomycetota	Aquiluna	0	0	0	0	0	0	6	0	5	0	0	0	0	0	0	0.338	0	0.205	-4.258	0.1232	1	Membrane_transport	LivG	3591	4481	1	C	ABC transporter [PF00005.30]			K01995	livG; branched-chain amino acid transport system ATP-binding protein	Membrane transport
NODE 4 length 725811 cov 36.705177 57	NODE 4 length 725811 cov 36.705177	855	Ww152 Actinomycetota	Rhodoluna	0	5	0	0	0	0	0	0	0	0	0.031	0	0	0	0	0	0	0	2.558	0.5962	1	Membrane_transport	LivG	41575	42429	-1	C	ABC transporter [PF00005.30]; Branched-chain amino acid ATP-binding cassette transporter [PF12399.11]			K01995	livG; branched-chain amino acid transport system ATP-binding protein	Membrane transport
NODE 37336 length 3226 cov 52.994525 2	NODE 37336 length 3226 cov 52.994525	858	Ww97 Actinomycetota	Aquiluna	17	62	6	0	0	0	0	0	0	0.299	0.583	0.681	0	0	0	0	0	0	2.182	0.3467	1	Membrane_transport	LivG	173	1030	1	C	ABC transporter [PF00005.30]; Branched-chain amino acid ATP-binding cassette transporter [PF12399.11]			K01995	livG; branched-chain amino acid transport system ATP-binding protein	Membrane transport
NODE 20 length 361489 cov 8.608037 66	NODE 20 length 361489 cov 8.608037	861	Ww155 Actinomycetota	Rhodoluna	12	10	0	0	0	0	0	0	0	0.153	0.062	0	0	0	0	0	0	0	5.09	0.013	0.2792	Membrane_transport	LivG	54101	54961	-1	C	ABC transporter [PF00005.30]; Branched-chain amino acid ATP-binding cassette transporter [PF12399.11]			K01995	livG; branched-chain amino acid transport system ATP-binding protein	Membrane transport
NODE 15240 length 6487 cov 7.868206 3	NODE 15240 length 6487 cov 7.868206	858	Ww158 Actinomycetota	Rhodoluna	0	30	6	0	0	0	0	0	0	0	0.185	0.105	0	0	0	0	0	0	1.669	0.2918	1	Membrane_transport	LivG	1391	2248	1	C	ABC transporter [PF00005.30]; Branched-chain amino acid ATP-binding cassette transporter [PF12399.11]			K01995	livG; branched-chain amino acid transport system ATP-binding protein	Membrane transport
NODE 14598 length 6184 cov 63.695200 5	NODE 14598 length 6184 cov 63.695200	894	Ww97 Actinomycetota	Aquiluna	0	0	28	27	23	43	67	37	43	0	0	3.178	3.023	2.791	6.329	3.779	2.304	1.764	-9.534	0	0	Membrane_transport	LivG	4064	4957	1	C	ABC transporter [PF00005.30]			K01995	livG; branched-chain amino acid transport system ATP-binding protein	Membrane transport
NODE 7489 length 9932 cov 60.440322 9	NODE 7489 length 9932 cov 60.440322	1299	Ww97 Actinomycetota	Aquiluna	0	0	8	0	0	11	8	11	10	0	0	0.908	0	0	1.619	0.451	0.685	0.41	-7.036	0.0047	0.1403	Membrane_transport	LivH	7430	8728	-1	C	Branched-chain amino acid transport system / permease component [PF02653.19]			K01997	livH; branched-chain amino acid transport system permease protein	Membrane transport
NODE 628 length 50745 cov 20.671638 57	NODE 628 length 50745 cov 20.671638	1320	Ww162 Actinomycetota	Rhodoluna	21	22	0	0	0	0	0	0	0	0.268	0.135	0	0	0	0	0	0	0	5.984	0.0013	0.1093	Membrane_transport	LivH	38178	39497	-1	C	Branched-chain amino acid transport system / permease component [PF02653.19]			K01997	livH; branched-chain amino acid transport system permease protein	Membrane transport
NODE 5212 length 12834 cov 3.085975 2	NODE 5212 length 12834 cov 3.085975	1299	Ww103 Actinomycetota	Aquiluna	0	0	0	0	0	7	0	0	0	0	0	0	0	0	1.03	0	0	0	-5.055	0.1151	1	Membrane_transport	LivH	1300	2598	1	C	Branched-chain amino acid transport system / permease component [PF02653.19]			K01997	livH; branched-chain amino acid transport system permease protein	Membrane transport
NODE 4 length 725811 cov 36.705177 59	NODE 4 length 725811 cov 36.705177	1320	Ww152 Actinomycetota	Rhodoluna	7	10	0	0	0	0	0	0	0	0.089	0.062	0	0	0	0	0	0	0	4.603	0.0446	0.5338	Membrane_transport	LivH	43415	44734	-1	C	Branched-chain amino acid transport system / permease component [PF02653.19]			K01997	livH; branched-chain amino acid transport system permease protein	Membrane transport
NODE 20 length 361489 cov 8.608037 68	NODE 20 length 361489 cov 8.608037	1305	Ww155 Actinomycetota	Rhodoluna	8	5	0	0	0	0	0	0	0	0.102	0.031	0	0	0	0	0	0	0	4.422	0.0732	0.7332	Membrane_transport	LivH	55950	57254	-1	C	Branched-chain amino acid transport system / permease component [PF02653.19]			K01997	livH; branched-chain amino acid transport system permease protein	Membrane transport
NODE 14598 length 6184 cov 63.695200 3	NODE 14598 length 6184 cov 63.695200	1299	Ww97 Actinomycetota	Aquiluna	0	0	0	0	0	0	17	8	7	0	0	0	0	0	0	0.959	0.498	0.287	-5.883	0.0511	1	Membrane_transport	LivH	1782	3080	1	C	Branched-chain amino acid transport system / permease component [PF02653.19]			K01997	livH; branched-chain amino acid transport system permease protein	Membrane transport
NODE 14587 length 6513 cov 10.649093 6	NODE 14587 length 6513 cov 10.649093	1317	Ww150 Actinomycetota	Rhodoluna	0	5	0	0	0	0	0	0	0	0	0.031	0	0	0	0	0	0	0	2.558	0.5962	1	Membrane_transport	LivH	4114	5430	-1	C	Branched-chain amino acid transport system / permease component [PF02653.19]			K01997	livH; branched-chain amino acid transport system permease protein	Membrane transport
NODE 12450 length 6922 cov 33.864726 6	NODE 12450 length 6922 cov 33.864726	1290	Ww142 Actinomycetota	Rhodoluna	22	47	5	0	0	0	0	0	0	0.28	0.289	0.088	0	0	0	0	0	0	3.49	0.0208	0.3517	Membrane_transport	LivH	4698	5987	1	C	Branched-chain amino acid transport system / permease component [PF02653.19]			K01997	livH; branched-chain amino acid transport system permease protein	Membrane transport
NODE 12 length 435571 cov 16.873209 342	NODE 12 length 435571 cov 16.873209	1353	Ww138 Actinomycetota	Rhodoluna	0	10	0	0	0	0	0	0	0	0	0.062	0	0	0	0	0	0	0	3.412	0.3879	1	Membrane_transport	LivH	405085	406437	1	C	Branched-chain amino acid transport system / permease component [PF02653.19]			K01997	livH; branched-chain amino acid transport system permease protein	Membrane transport
NODE 90 length 167710 cov 14.228058 41	NODE 90 length 167710 cov 14.228058	1254	Ww148 Actinomycetota	Rhodoluna	95	191	21	0	0	5	0	0	0	1.21	1.175	0.368	0	0	0.529	0	0	0	3.081	0.0396	0.4993	Membrane_transport	LivK	27991	29244	1	C	Periplasmic binding protein [PF13458.9]; Receptor family ligand binding region [PF01094.31]; Periplasmic binding protein domain [PF13433.9]			K01999	livK; branched-chain amino acid transport system substrate-binding protein	Membrane transport
NODE 7489 length 9932 cov 60.440322 5	NODE 7489 length 9932 cov 60.440322	1272	Ww97 Actinomycetota	Aquiluna	0	0	1197	756	826	791	2026	1497	1620	0	0	135.863	84.649	100.222	116.426	114.28	93.222	66.449	-14.487	0	0	Membrane_transport	LivK	3145	4416	1	C	Periplasmic binding protein [PF13458.9]			K01999	livK; branched-chain amino acid transport system substrate-binding protein	Membrane transport
NODE 628 length 50745 cov 20.671638 53	NODE 628 length 50745 cov 20.671638	1242	Ww162 Actinomycetota	Rhodoluna	518	1205	89	0	5	10	0	0	0	6.6	7.415	1.56	0	0.651	1.058	0	0	0	3.858	0.1356	1	Membrane_transport	LivK	34277	35518	1	C	Periplasmic binding protein [PF13458.9]; Receptor family ligand binding region [PF01094.31]; Periplasmic binding protein domain [PF13433.9]			K01999	livK; branched-chain amino acid transport system substrate-binding protein	Membrane transport
NODE 5212 length 12834 cov 3.085975 6	NODE 5212 length 12834 cov 3.085975	1272	Ww103 Actinomycetota	Aquiluna	0	0	48	29	16	17	54	94	65	0	0	5.448	3.247	1.941	2.502	3.046	5.854	2.666	-9.646	0	0	Membrane_transport	LivK	5435	6706	-1	C	Periplasmic binding protein [PF13458.9]			K01999	livK; branched-chain amino acid transport system substrate-binding protein	Membrane transport
NODE 4915 length 13976 cov 9.318080 1	NODE 4915 length 13976 cov 9.318080	1260	Ww158 Actinomycetota	Rhodoluna	97	205	31	7	0	6	0	0	0	1.236	1.262	0.544	0.483	0	0.635	0	0	0	2.31	0.1399	1	Membrane_transport	LivK	14	1273	-1	C	Periplasmic binding protein [PF13458.9]; Receptor family ligand binding region [PF01094.31]; Periplasmic binding protein domain [PF13433.9]			K01999	livK; branched-chain amino acid transport system substrate-binding protein	Membrane transport
NODE 4 length 725811 cov 36.705177 52	NODE 4 length 725811 cov 36.705177	1260	Ww152 Actinomycetota	Rhodoluna	163	121	0	8	0	0	0	0	0	2.077	0.745	0	0.552	0	0	0	0	0	3.973	0.0088	0.2259	Membrane_transport	LivK	36165	37424	1	C	Periplasmic binding protein [PF13458.9]; Receptor family ligand binding region [PF01094.31]; Periplasmic binding protein domain [PF13433.9]			K01999	livK; branched-chain amino acid transport system substrate-binding protein	Membrane transport
NODE 37336 length 3226 cov 52.994525 4	NODE 37336 length 3226 cov 52.994525	1263	Ww97 Actinomycetota	Aquiluna	1853	1697	559	55	12	27	0	0	0	32.57	15.947	63.448	6.158	1.456	3.974	0	0	0	1.19	0.2928	1	Membrane_transport	LivK	1934	3196	-1	C	Periplasmic binding protein [PF13458.9]; Receptor family ligand binding region [PF01094.31]; Periplasmic binding protein domain [PF13433.9]			K01999	livK; branched-chain amino acid transport system substrate-binding protein	Membrane transport
NODE 3413 length 17346 cov 3.450566 21	NODE 3413 length 17346 cov 3.450566	1227	Ww156 Actinomycetota	Rhodoluna	17	40	5	0	0	0	0	0	0	0.217	0.246	0.088	0	0	0	0	0	0	3.178	0.0357	0.4757	Membrane_transport	LivK	16119	17345	1	C	Periplasmic binding protein [PF13458.9]; Receptor family ligand binding region [PF01094.31]; Periplasmic binding protein domain [PF13433.9]			K01999	livK; branched-chain amino acid transport system substrate-binding protein	Membrane transport
NODE 20 length 361489 cov 8.608037 64	NODE 20 length 361489 cov 8.608037	1263	Ww155 Actinomycetota	Rhodoluna	182	261	18	0	0	0	0	0	0	2.319	1.606	0.316	0	0	0	0	0	0	4.927	0.0018	0.1159	Membrane_transport	LivK	52009	53271	1	C	Periplasmic binding protein [PF13458.9]; Receptor family ligand binding region [PF01094.31]; Periplasmic binding protein domain [PF13433.9]			K01999	livK; branched-chain amino acid transport system substrate-binding protein	Membrane transport
NODE 19883 length 4077 cov 9.251769 4	NODE 19883 length 4077 cov 9.251769	1257	Ww145 Actinomycetota	Rhodoluna	153	125	0	0	0	0	0	0	0	1.949	0.769	0	0	0	0	0	0	0	8.721	0	0.0246	Membrane_transport	LivK	2744	4000	1	C	Periplasmic binding protein [PF13458.9]; Receptor family ligand binding region [PF01094.31]; Periplasmic binding protein domain [PF13433.9]			K01999	livK; branched-chain amino acid transport system substrate-binding protein	Membrane transport
NODE 14587 length 6513 cov 10.649093 2	NODE 14587 length 6513 cov 10.649093	1281	Ww150 Actinomycetota	Rhodoluna	54	10	0	0	0	0	0	0	0	0.688	0.062	0	0	0	0	0	0	0	6.868	0.0002	0.0694	Membrane_transport	LivK	693	1973	1	C	Periplasmic binding protein [PF13458.9]; Receptor family ligand binding region [PF01094.31]; Periplasmic binding protein domain [PF13433.9]			K01999	livK; branched-chain amino acid transport system substrate-binding protein	Membrane transport
NODE 12 length 435571 cov 16.873209 346	NODE 12 length 435571 cov 16.873209	1260	Ww138 Actinomycetota	Rhodoluna	100	108	14	0	0	0	0	0	0	1.274	0.665	0.245	0	0	0	0	0	0	4.201	0.0039	0.1541	Membrane_transport	LivK	409114	410373	-1	C	Periplasmic binding protein [PF13458.9]; Receptor family ligand binding region [PF01094.31]; Periplasmic binding protein domain [PF13433.9]			K01999	livK; branched-chain amino acid transport system substrate-binding protein	Membrane transport
NODE 90 length 167710 cov 14.228058 44	NODE 90 length 167710 cov 14.228058	984	Ww148 Actinomycetota	Rhodoluna	0	19	0	0	0	0	0	0	0	0	0.117	0	0	0	0	0	0	0	4.27	0.1059	0.9091	Membrane_transport	LivM	31026	32009	-1	C	Branched-chain amino acid transport system / permease component [PF02653.19]			K01998	livM; branched-chain amino acid transport system permease protein	Membrane transport
NODE 7489 length 9932 cov 60.440322 8	NODE 7489 length 9932 cov 60.440322	984	Ww97 Actinomycetota	Aquiluna	0	0	5	0	5	5	29	16	16	0	0	0.568	0	0.607	0.736	1.636	0.996	0.656	-7.415	0.0007	0.0248	Membrane_transport	LivM	6436	7419	-1	C	Branched-chain amino acid transport system / permease component [PF02653.19]			K01998	livM; branched-chain amino acid transport system permease protein	Membrane transport
NODE 628 length 50745 cov 20.671638 56	NODE 628 length 50745 cov 20.671638	981	Ww162 Actinomycetota	Rhodoluna	0	21	0	0	0	0	0	0	0	0	0.129	0	0	0	0	0	0	0	4.408	0.0746	0.7332	Membrane_transport	LivM	37188	38168	-1	C	Branched-chain amino acid transport system / permease component [PF02653.19]			K01998	livM; branched-chain amino acid transport system permease protein	Membrane transport
NODE 4 length 725811 cov 36.705177 58	NODE 4 length 725811 cov 36.705177	984	Ww152 Actinomycetota	Rhodoluna	5	15	0	0	0	0	0	0	0	0.064	0.092	0	0	0	0	0	0	0	4.656	0.0388	0.494	Membrane_transport	LivM	42422	43405	-1	C	Branched-chain amino acid transport system / permease component [PF02653.19]			K01998	livM; branched-chain amino acid transport system permease protein	Membrane transport
NODE 20 length 361489 cov 8.608037 67	NODE 20 length 361489 cov 8.608037	984	Ww155 Actinomycetota	Rhodoluna	0	10	0	0	0	0	0	0	0	0	0.062	0	0	0	0	0	0	0	3.412	0.3879	1	Membrane_transport	LivM	54954	55937	-1	C	Branched-chain amino acid transport system / permease component [PF02653.19]			K01998	livM; branched-chain amino acid transport system permease protein	Membrane transport
NODE 15240 length 6487 cov 7.868206 2	NODE 15240 length 6487 cov 7.868206	984	Ww158 Actinomycetota	Rhodoluna	0	11	0	0	0	0	0	0	0	0	0.068	0	0	0	0	0	0	0	3.535	0.3519	1	Membrane_transport	LivM	415	1398	1	C	Branched-chain amino acid transport system / permease component [PF02653.19]			K01998	livM; branched-chain amino acid transport system permease protein	Membrane transport
NODE 14598 length 6184 cov 63.695200 4	NODE 14598 length 6184 cov 63.695200	984	Ww97 Actinomycetota	Aquiluna	0	0	5	0	11	0	43	17	12	0	0	0.568	0	1.335	0	2.425	1.059	0.492	-7.599	0.0006	0.023	Membrane_transport	LivM	3091	4074	1	C	Branched-chain amino acid transport system / permease component [PF02653.19]			K01998	livM; branched-chain amino acid transport system permease protein	Membrane transport
NODE 12731 length 7143 cov 2.821276 3	NODE 12731 length 7143 cov 2.821276	984	Ww156 Actinomycetota	Rhodoluna	8	0	0	0	0	0	0	0	0	0.102	0	0	0	0	0	0	0	0	4.057	0.1774	1	Membrane_transport	LivM	1591	2574	-1	C	Branched-chain amino acid transport system / permease component [PF02653.19]			K01998	livM; branched-chain amino acid transport system permease protein	Membrane transport
NODE 3460 length 17360 cov 2.697024 8	NODE 3460 length 17360 cov 2.697024	1359	Ww103 Actinomycetota	Aquiluna	0	0	0	0	13	0	24	31	0	0	0	0	0	1.577	0	1.354	1.93	0	-7.321	0.0043	0.1312	Membrane_transport	MsmE	7548	8906	-1	C	Bacterial extracellular solute-binding protein [PF01547.28]; Bacterial extracellular solute-binding protein [PF13416.9]			K10117	msmE; raffinose/stachyose/melibiose transport system substrate-binding protein	Membrane transport
NODE 78 length 181292 cov 12.771713 81	NODE 78 length 181292 cov 12.771713	1074	Ww148 Actinomycetota	Rhodoluna	22	33	6	0	0	0	0	0	0	0.28	0.203	0.105	0	0	0	0	0	0	3.063	0.0414	0.5187	Membrane_transport	MsmX	80954	82027	-1	C	ABC transporter [PF00005.30]; MalK OB fold domain [PF17912.4]			K10112	msmX, msmK, malK, sugC, ggtA, msiK; multiple sugar transport system ATP-binding protein	Membrane transport
NODE 5254 length 12767 cov 67.649375 8	NODE 5254 length 12767 cov 67.649375	1074	Ww97 Actinomycetota	Aquiluna	0	0	27	19	40	34	93	61	82	0	0	3.065	2.127	4.853	5.004	5.246	3.799	3.363	-9.793	0	0	Membrane_transport	MsmX	6572	7645	-1	C	ABC transporter [PF00005.30]; MalK OB fold domain [PF17912.4]; TOBE domain [PF08402.13]			K10112	msmX, msmK, malK, sugC, ggtA, msiK; multiple sugar transport system ATP-binding protein	Membrane transport
NODE 46 length 243637 cov 9.594433 137	NODE 46 length 243637 cov 9.594433	1077	Ww150 Actinomycetota	Rhodoluna	19	65	8	0	0	0	0	0	0	0.242	0.4	0.14	0	0	0	0	0	0	3.199	0.0309	0.4444	Membrane_transport	MsmX	131994	133070	1	C	ABC transporter [PF00005.30]			K10112	msmX, msmK, malK, sugC, ggtA, msiK; multiple sugar transport system ATP-binding protein	Membrane transport
NODE 44 length 249784 cov 17.340038 104	NODE 44 length 249784 cov 17.340038	1071	Ww138 Actinomycetota	Rhodoluna	5	7	0	0	0	0	0	0	0	0.064	0.043	0	0	0	0	0	0	0	4.13	0.15	1	Membrane_transport	MsmX	100243	101313	1	C	ABC transporter [PF00005.30]			K10112	msmX, msmK, malK, sugC, ggtA, msiK; multiple sugar transport system ATP-binding protein	Membrane transport
NODE 4394 length 14961 cov 8.438410 8	NODE 4394 length 14961 cov 8.438410	1077	Ww158 Actinomycetota	Rhodoluna	17	46	23	0	0	0	0	0	0	0.217	0.283	0.403	0	0	0	0	0	0	1.689	0.255	1	Membrane_transport	MsmX	4771	5847	1	C	ABC transporter [PF00005.30]; MalK OB fold domain [PF17912.4]			K10112	msmX, msmK, malK, sugC, ggtA, msiK; multiple sugar transport system ATP-binding protein	Membrane transport
NODE 4 length 725811 cov 36.705177 187	NODE 4 length 725811 cov 36.705177	1077	Ww152 Actinomycetota	Rhodoluna	15	12	0	0	0	0	0	0	0	0.191	0.074	0	0	0	0	0	0	0	5.388	0.0058	0.1828	Membrane_transport	MsmX	179004	180080	-1	C	ABC transporter [PF00005.30]; MalK OB fold domain [PF17912.4]			K10112	msmX, msmK, malK, sugC, ggtA, msiK; multiple sugar transport system ATP-binding protein	Membrane transport
NODE 34 length 279411 cov 8.500301 155	NODE 34 length 279411 cov 8.500301	1077	Ww155 Actinomycetota	Rhodoluna	70	82	25	0	0	0	0	0	0	0.892	0.505	0.438	0	0	0	0	0	0	3.073	0.0322	0.4569	Membrane_transport	MsmX	175579	176655	-1	C	ABC transporter [PF00005.30]; MalK OB fold domain [PF17912.4]			K10112	msmX, msmK, malK, sugC, ggtA, msiK; multiple sugar transport system ATP-binding protein	Membrane transport
NODE 2405 length 22430 cov 3.366175 20	NODE 2405 length 22430 cov 3.366175	1074	Ww103 Actinomycetota	Aquiluna	0	0	10	0	0	0	17	14	8	0	0	1.135	0	0	0	0.959	0.872	0.328	-6.767	0.0111	0.3094	Membrane_transport	MsmX	17401	18474	1	C	ABC transporter [PF00005.30]			K10112	msmX, msmK, malK, sugC, ggtA, msiK; multiple sugar transport system ATP-binding protein	Membrane transport
NODE 17428 length 4451 cov 7.197460 4	NODE 17428 length 4451 cov 7.197460	1077	Ww145 Actinomycetota	Rhodoluna	84	280	84	0	0	0	0	0	0	1.07	1.723	1.473	0	0	0	0	0	0	2.563	0.0997	0.8979	Membrane_transport	MsmX	3254	4330	-1	C	ABC transporter [PF00005.30]; MalK OB fold domain [PF17912.4]			K10112	msmX, msmK, malK, sugC, ggtA, msiK; multiple sugar transport system ATP-binding protein	Membrane transport
NODE 117 length 142106 cov 5.687044 75	NODE 117 length 142106 cov 5.687044	1077	Ww147 Actinomycetota	Rhodoluna	7	10	0	0	0	0	0	0	0	0.089	0.062	0	0	0	0	0	0	0	4.603	0.0446	0.5338	Membrane_transport	MsmX	69324	70400	1	C	ABC transporter [PF00005.30]			K10112	msmX, msmK, malK, sugC, ggtA, msiK; multiple sugar transport system ATP-binding protein	Membrane transport
NODE 11675 length 7589 cov 19.015667 3	NODE 11675 length 7589 cov 19.015667	1071	Ww138 Actinomycetota	Rhodoluna	7	12	8	0	0	0	0	0	0	0.089	0.074	0.14	0	0	0	0	0	0	1.18	0.4579	1	Membrane_transport	MsmX	4424	5494	1	C	ABC transporter [PF00005.30]			K10112	msmX, msmK, malK, sugC, ggtA, msiK; multiple sugar transport system ATP-binding protein	Membrane transport
NODE 7833 length 9615 cov 3.425637 8	NODE 7833 length 9615 cov 3.425637	1113	Ww103 Actinomycetota	Aquiluna	0	0	11	8	14	19	58	16	19	0	0	1.249	0.896	1.699	2.797	3.272	0.996	0.779	-8.557	0	0	Membrane_transport	MtlA	5036	6148	-1	C	Phosphotransferase system, EIIC [PF02378.21]			K02800	mtlA, cmtA; mannitol PTS system EIICBA or EIICB component	Membrane transport
NODE 555 length 56549 cov 42.454916 59	NODE 555 length 56549 cov 42.454916	1134	Ww141 Actinomycetota	Rhodoluna	70	119	8	0	0	0	0	0	0	0.892	0.732	0.14	0	0	0	0	0	0	4.549	0.002	0.1184	Membrane_transport	MtlA	53254	54387	1	C	Phosphotransferase system, EIIC [PF02378.21]			K02800	mtlA, cmtA; mannitol PTS system EIICBA or EIICB component	Membrane transport
NODE 34 length 279411 cov 8.500301 130	NODE 34 length 279411 cov 8.500301	1134	Ww155 Actinomycetota	Rhodoluna	37	18	0	0	0	0	0	0	0	0.471	0.111	0	0	0	0	0	0	0	6.507	0.0004	0.0781	Membrane_transport	MtlA	152302	153435	1	C	Phosphotransferase system, EIIC [PF02378.21]			K02800	mtlA, cmtA; mannitol PTS system EIICBA or EIICB component	Membrane transport
NODE 7833 length 9615 cov 3.425637 5	NODE 7833 length 9615 cov 3.425637	1167	Ww103 Actinomycetota	Aquiluna	0	0	0	9	0	0	7	6	5	0	0	0	1.008	0	0	0.395	0.374	0.205	-6.031	0.0416	0.9462	Membrane_transport	MtlD	3097	4263	-1	C	Mannitol dehydrogenase C-terminal domain [PF08125.16]; Mannitol dehydrogenase Rossmann domain [PF01232.26]			K00009	mtlD; mannitol-1-phosphate 5-dehydrogenase	Carbohydrate metabolism
NODE 555 length 56549 cov 42.454916 62	NODE 555 length 56549 cov 42.454916	1143	Ww141 Actinomycetota	Rhodoluna	0	33	0	0	0	0	0	0	0	0	0.203	0	0	0	0	0	0	0	5.034	0.0147	0.2925	Membrane_transport	MtlD	55147	56289	1	C	Mannitol dehydrogenase C-terminal domain [PF08125.16]; Mannitol dehydrogenase Rossmann domain [PF01232.26]			K00009	mtlD; mannitol-1-phosphate 5-dehydrogenase	Carbohydrate metabolism
NODE 34 length 279411 cov 8.500301 133	NODE 34 length 279411 cov 8.500301	1146	Ww155 Actinomycetota	Rhodoluna	13	0	0	0	0	0	0	0	0	0.166	0	0	0	0	0	0	0	0	4.721	0.0333	0.4569	Membrane_transport	MtlD	154195	155340	1	C	Mannitol dehydrogenase C-terminal domain [PF08125.16]; Mannitol dehydrogenase Rossmann domain [PF01232.26]			K00009	mtlD; mannitol-1-phosphate 5-dehydrogenase	Carbohydrate metabolism
NODE 34 length 279411 cov 8.500301 24	NODE 34 length 279411 cov 8.500301	996	Ww155 Actinomycetota	Rhodoluna	104	75	0	0	0	0	0	0	0	1.325	0.462	0	0	0	0	0	0	0	8.117	0	0.0246	Membrane_transport	RbsB	30397	31392	1	C	Periplasmic binding protein domain [PF13407.9]; Periplasmic binding proteins and sugar binding domain of LacI family [PF00532.24]			K10439	rbsB; ribose transport system substrate-binding protein	Membrane transport
NODE 9631 length 8293 cov 3.194567 1	NODE 9631 length 8293 cov 3.194567	813	Ww103 Actinomycetota	Aquiluna	0	0	19	11	22	6	28	45	20	0	0	2.157	1.232	2.669	0.883	1.579	2.802	0.82	-8.618	0	0	Membrane_transport	SecY	2	814	-1	C	SecY [PF00344.23]			K03076	secY; preprotein translocase subunit SecY	Membrane transport
NODE 90 length 167710 cov 14.228058 13	NODE 90 length 167710 cov 14.228058	1314	Ww148 Actinomycetota	Rhodoluna	23	40	12	0	0	0	0	0	0	0.293	0.246	0.21	0	0	0	0	0	0	2.514	0.0882	0.8077	Membrane_transport	SecY	5339	6652	1	C	SecY [PF00344.23]			K03076	secY; preprotein translocase subunit SecY	Membrane transport
NODE 530 length 58330 cov 5.518665 6	NODE 530 length 58330 cov 5.518665	1314	Ww147 Actinomycetota	Rhodoluna	0	11	0	0	0	0	0	0	0	0	0.068	0	0	0	0	0	0	0	3.535	0.3519	1	Membrane_transport	SecY	2233	3546	1	C	SecY [PF00344.23]			K03076	secY; preprotein translocase subunit SecY	Membrane transport
NODE 4022 length 12629 cov 10.748561 22	NODE 4022 length 12629 cov 10.748561	1314	Ww145 Actinomycetota	Rhodoluna	26	209	60	0	0	0	0	0	0	0.331	1.286	1.052	0	0	0	0	0	0	2.213	0.1321	1	Membrane_transport	SecY	11228	12541	1	C	SecY [PF00344.23]			K03076	secY; preprotein translocase subunit SecY	Membrane transport
NODE 4 length 725811 cov 36.705177 26	NODE 4 length 725811 cov 36.705177	1314	Ww152 Actinomycetota	Rhodoluna	292	65	7	0	0	0	0	0	0	3.72	0.4	0.123	0	0	0	0	0	0	6.014	0.0003	0.0728	Membrane_transport	SecY	15182	16495	1	C	SecY [PF00344.23]			K03076	secY; preprotein translocase subunit SecY	Membrane transport
NODE 37131 length 3239 cov 53.607761 1	NODE 37131 length 3239 cov 53.607761	1215	Ww97 Actinomycetota	Aquiluna	94	199	32	7	0	0	0	0	0	1.652	1.87	3.632	0.784	0	0	0	0	0	1.534	0.2168	1	Membrane_transport	SecY	3	1217	1	C	SecY [PF00344.23]			K03076	secY; preprotein translocase subunit SecY	Membrane transport
NODE 2708 length 20425 cov 7.992859 7	NODE 2708 length 20425 cov 7.992859	1314	Ww158 Actinomycetota	Rhodoluna	12	52	7	0	0	0	0	0	0	0.153	0.32	0.123	0	0	0	0	0	0	2.879	0.0538	0.6017	Membrane_transport	SecY	3577	4890	-1	C	SecY [PF00344.23]			K03076	secY; preprotein translocase subunit SecY	Membrane transport
NODE 20571 length 3986 cov 13.572574 5	NODE 20571 length 3986 cov 13.572574	1314	Ww145 Actinomycetota	Rhodoluna	64	100	7	5	0	0	0	0	0	0.815	0.615	0.123	0.345	0	0	0	0	0	3.161	0.0296	0.4282	Membrane_transport	SecY	1940	3253	-1	C	SecY [PF00344.23]			K03076	secY; preprotein translocase subunit SecY	Membrane transport
NODE 20095 length 4048 cov 8.824803 2	NODE 20095 length 4048 cov 8.824803	1314	Ww145 Actinomycetota	Rhodoluna	912	61	0	0	0	0	0	0	0	11.62	0.375	0	0	0	0	0	0	0	10.86	0.0002	0.0694	Membrane_transport	SecY	271	1584	1	C	SecY [PF00344.23]			K03076	secY; preprotein translocase subunit SecY	Membrane transport
NODE 20 length 361489 cov 8.608037 41	NODE 20 length 361489 cov 8.608037	1314	Ww155 Actinomycetota	Rhodoluna	86	67	10	0	0	0	0	0	0	1.096	0.412	0.175	0	0	0	0	0	0	4.206	0.0039	0.1539	Membrane_transport	SecY	32157	33470	1	C	SecY [PF00344.23]			K03076	secY; preprotein translocase subunit SecY	Membrane transport
NODE 18957 length 5153 cov 43.351948 6	NODE 18957 length 5153 cov 43.351948	1314	Ww142 Actinomycetota	Rhodoluna	316	109	10	0	0	0	0	0	0	4.026	0.671	0.175	0	0	0	0	0	0	5.828	0.0005	0.0812	Membrane_transport	SecY	3273	4586	-1	C	SecY [PF00344.23]			K03076	secY; preprotein translocase subunit SecY	Membrane transport
NODE 86 length 169159 cov 10.433275 131	NODE 86 length 169159 cov 10.433275	846	Ww150 Actinomycetota	Rhodoluna	0	0	9	0	0	0	0	0	0	0	0	0.158	0	0	0	0	0	0	-3.555	0.0778	0.758	Membrane_transport	TagG	136478	137323	1	C				K09692	tagG; teichoic acid transport system permease protein	Membrane transport
NODE 535 length 58125 cov 37.051221 14	NODE 535 length 58125 cov 37.051221	846	Ww141 Actinomycetota	Rhodoluna	0	23	0	0	0	0	0	0	0	0	0.142	0	0	0	0	0	0	0	4.533	0.0532	0.5953	Membrane_transport	TagG	19011	19856	-1	C	ABC-2 type transporter [PF01061.27]			K09692	tagG; teichoic acid transport system permease protein	Membrane transport
NODE 304 length 78284 cov 15.616865 10	NODE 304 length 78284 cov 15.616865	849	Ww162 Actinomycetota	Rhodoluna	6	10	0	0	0	0	0	0	0	0.076	0.062	0	0	0	0	0	0	0	4.482	0.0621	0.6571	Membrane_transport	TagG	10195	11043	-1	C				K09692	tagG; teichoic acid transport system permease protein	Membrane transport
NODE 12969 length 5453 cov 7.818642 3	NODE 12969 length 5453 cov 7.818642	870	Ww145 Actinomycetota	Rhodoluna	0	27	0	0	0	0	0	0	0	0	0.166	0	0	0	0	0	0	0	4.755	0.0297	0.4282	Membrane_transport	TagG	1234	2103	-1	C				K09692	tagG; teichoic acid transport system permease protein	Membrane transport
NODE 535 length 58125 cov 37.051221 13	NODE 535 length 58125 cov 37.051221	837	Ww141 Actinomycetota	Rhodoluna	0	15	0	0	0	0	0	0	0	0	0.092	0	0	0	0	0	0	0	3.947	0.2113	1	Membrane_transport	TagH	18188	19024	-1	C	ABC transporter [PF00005.30]			K09693	tagH; teichoic acid transport system ATP-binding protein	Membrane transport
NODE 37168 length 3414 cov 5.182205 3	NODE 37168 length 3414 cov 5.182205	792	Ww158 Actinomycetota	Rhodoluna	0	11	0	0	0	0	0	0	0	0	0.068	0	0	0	0	0	0	0	3.535	0.3519	1	Membrane_transport	TagH	1564	2355	-1	C	ABC transporter [PF00005.30]			K09693	tagH; teichoic acid transport system ATP-binding protein	Membrane transport
NODE 304 length 78284 cov 15.616865 9	NODE 304 length 78284 cov 15.616865	774	Ww162 Actinomycetota	Rhodoluna	0	0	5	0	0	0	0	0	0	0	0	0.088	0	0	0	0	0	0	-2.745	0.3323	1	Membrane_transport	TagH	9438	10211	-1	C	ABC transporter [PF00005.30]			K09693	tagH; teichoic acid transport system ATP-binding protein	Membrane transport
NODE 78 length 181292 cov 12.771713 141	NODE 78 length 181292 cov 12.771713	762	Ww148 Actinomycetota	Rhodoluna	0	15	0	0	0	0	0	0	0	0	0.092	0	0	0	0	0	0	0	3.947	0.2113	1	Membrane_transport	UppS	139670	140431	1	C	Putative undecaprenyl diphosphate synthase [PF01255.22]			K12503	uppS; short-chain Z-isoprenyl diphosphate synthase	Metabolism of terpenoids and polyketides
NODE 34 length 279411 cov 8.500301 214	NODE 34 length 279411 cov 8.500301	762	Ww155 Actinomycetota	Rhodoluna	0	10	0	0	0	0	0	0	0	0	0.062	0	0	0	0	0	0	0	3.412	0.3879	1	Membrane_transport	UppS	234154	234915	1	C	Putative undecaprenyl diphosphate synthase [PF01255.22]			K12503	uppS; short-chain Z-isoprenyl diphosphate synthase	Metabolism of terpenoids and polyketides
NODE 3274 length 18070 cov 38.858822 7	NODE 3274 length 18070 cov 38.858822	762	Ww142 Actinomycetota	Rhodoluna	0	12	0	0	0	0	0	0	0	0	0.074	0	0	0	0	0	0	0	3.649	0.3173	1	Membrane_transport	UppS	3585	4346	1	C	Putative undecaprenyl diphosphate synthase [PF01255.22]			K12503	uppS; short-chain Z-isoprenyl diphosphate synthase	Metabolism of terpenoids and polyketides
NODE 30401 length 3711 cov 62.572145 5	NODE 30401 length 3711 cov 62.572145	762	Ww97 Actinomycetota	Aquiluna	0	0	7	8	0	0	10	10	6	0	0	0.795	0.896	0	0	0.564	0.623	0.246	-6.678	0.0112	0.311	Membrane_transport	UppS	1660	2421	1	C	Putative undecaprenyl diphosphate synthase [PF01255.22]			K12503	uppS; short-chain Z-isoprenyl diphosphate synthase	Metabolism of terpenoids and polyketides
NODE 2968 length 19287 cov 12.322968 7	NODE 2968 length 19287 cov 12.322968	762	Ww162 Actinomycetota	Rhodoluna	0	30	5	0	0	0	0	0	0	0	0.185	0.088	0	0	0	0	0	0	1.855	0.2494	1	Membrane_transport	UppS	5408	6169	-1	C	Putative undecaprenyl diphosphate synthase [PF01255.22]			K12503	uppS; short-chain Z-isoprenyl diphosphate synthase	Metabolism of terpenoids and polyketides
NODE 2268 length 22803 cov 8.272330 21	NODE 2268 length 22803 cov 8.272330	762	Ww158 Actinomycetota	Rhodoluna	0	5	0	0	0	0	0	0	0	0	0.031	0	0	0	0	0	0	0	2.558	0.5962	1	Membrane_transport	UppS	16895	17656	-1	C	Putative undecaprenyl diphosphate synthase [PF01255.22]			K12503	uppS; short-chain Z-isoprenyl diphosphate synthase	Metabolism of terpenoids and polyketides
NODE 86 length 169159 cov 10.433275 32	NODE 86 length 169159 cov 10.433275	954	Ww150 Actinomycetota	Rhodoluna	18	26	13	0	0	0	0	0	0	0.229	0.16	0.228	0	0	0	0	0	0	1.948	0.191	1	Membrane_transport	YidC	25809	26762	-1	C	60Kd inner membrane protein [PF02096.23]			K03217	yidC, spoIIIJ, OXA1, ccfA; YidC/Oxa1 family membrane protein insertase	Membrane transport
NODE 8579 length 7301 cov 6.983008 8	NODE 8579 length 7301 cov 6.983008	960	Ww145 Actinomycetota	Rhodoluna	7	77	13	10	0	0	0	0	0	0.089	0.474	0.228	0.69	0	0	0	0	0	0.96	0.527	1	Membrane_transport	YidC	5023	5982	-1	C	60Kd inner membrane protein [PF02096.23]			K03217	yidC, spoIIIJ, OXA1, ccfA; YidC/Oxa1 family membrane protein insertase	Membrane transport
NODE 8384 length 9803 cov 40.255939 11	NODE 8384 length 9803 cov 40.255939	978	Ww141 Actinomycetota	Rhodoluna	10	46	23	0	0	0	0	0	0	0.127	0.283	0.403	0	0	0	0	0	0	1.408	0.349	1	Membrane_transport	YidC	8803	9780	-1	C	60Kd inner membrane protein [PF02096.23]			K03217	yidC, spoIIIJ, OXA1, ccfA; YidC/Oxa1 family membrane protein insertase	Membrane transport
NODE 7366 length 10049 cov 3.472200 11	NODE 7366 length 10049 cov 3.472200	951	Ww103 Actinomycetota	Aquiluna	0	0	0	0	0	0	0	9	0	0	0	0	0	0	0	0	0.56	0	-4.286	0.1302	1	Membrane_transport	YidC	7084	8034	-1	C	60Kd inner membrane protein [PF02096.23]			K03217	yidC, spoIIIJ, OXA1, ccfA; YidC/Oxa1 family membrane protein insertase	Membrane transport
NODE 57 length 210100 cov 9.295139 161	NODE 57 length 210100 cov 9.295139	960	Ww155 Actinomycetota	Rhodoluna	5	13	7	0	0	0	0	0	0	0.064	0.08	0.123	0	0	0	0	0	0	1.154	0.483	1	Membrane_transport	YidC	154867	155826	-1	C	60Kd inner membrane protein [PF02096.23]			K03217	yidC, spoIIIJ, OXA1, ccfA; YidC/Oxa1 family membrane protein insertase	Membrane transport
NODE 37 length 283349 cov 14.670700 149	NODE 37 length 283349 cov 14.670700	933	Ww148 Actinomycetota	Rhodoluna	0	9	10	0	0	0	0	0	0	0	0.055	0.175	0	0	0	0	0	0	-0.442	0.7923	1	Membrane_transport	YidC	158827	159759	1	C	60Kd inner membrane protein [PF02096.23]			K03217	yidC, spoIIIJ, OXA1, ccfA; YidC/Oxa1 family membrane protein insertase	Membrane transport
NODE 3564 length 17014 cov 50.033505 8	NODE 3564 length 17014 cov 50.033505	930	Ww97 Actinomycetota	Aquiluna	0	0	24	43	41	7	77	36	122	0	0	2.724	4.815	4.975	1.03	4.343	2.242	5.004	-9.675	0	0	Membrane_transport	YidC	10872	11801	1	C	60Kd inner membrane protein [PF02096.23]			K03217	yidC, spoIIIJ, OXA1, ccfA; YidC/Oxa1 family membrane protein insertase	Membrane transport
NODE 287 length 81149 cov 4.192600 47	NODE 287 length 81149 cov 4.192600	930	Ww156 Actinomycetota	Rhodoluna	0	0	5	0	0	0	0	0	0	0	0	0.088	0	0	0	0	0	0	-2.745	0.3323	1	Membrane_transport	YidC	46213	47142	1	C	60Kd inner membrane protein [PF02096.23]			K03217	yidC, spoIIIJ, OXA1, ccfA; YidC/Oxa1 family membrane protein insertase	Membrane transport
NODE 2042 length 25164 cov 62.925887 18	NODE 2042 length 25164 cov 62.925887	930	Ww97 Actinomycetota	Aquiluna	0	0	22	44	48	33	54	75	130	0	0	2.497	4.927	5.824	4.857	3.046	4.67	5.332	-9.975	0	0	Membrane_transport	YidC	18551	19480	1	C	60Kd inner membrane protein [PF02096.23]			K03217	yidC, spoIIIJ, OXA1, ccfA; YidC/Oxa1 family membrane protein insertase	Membrane transport
NODE 14326 length 6778 cov 18.317260 1	NODE 14326 length 6778 cov 18.317260	942	Ww162 Actinomycetota	Rhodoluna	7	93	233	69	35	35	0	0	0	0.089	0.572	4.085	4.761	4.556	3.704	0	0	0	-2.876	0.4239	1	Membrane_transport	YidC	69	1010	1	C	60Kd inner membrane protein [PF02096.23]			K03217	yidC, spoIIIJ, OXA1, ccfA; YidC/Oxa1 family membrane protein insertase	Membrane transport
NODE 13 length 432189 cov 41.842485 48	NODE 13 length 432189 cov 41.842485	939	Ww152 Actinomycetota	Rhodoluna	0	19	46	0	0	8	0	0	0	0	0.117	0.806	0	0	0.847	0	0	0	-2.011	0.2681	1	Membrane_transport	YidC	49626	50564	1	C	60Kd inner membrane protein [PF02096.23]			K03217	yidC, spoIIIJ, OXA1, ccfA; YidC/Oxa1 family membrane protein insertase	Membrane transport
NODE 10589 length 7762 cov 54.495223 4	NODE 10589 length 7762 cov 54.495223	960	Ww97 Actinomycetota	Aquiluna	49	109	33	9	0	0	0	0	0	0.861	1.024	3.746	1.008	0	0	0	0	0	0.514	0.7158	1	Membrane_transport	YidC	1419	2378	1	C	60Kd inner membrane protein [PF02096.23]			K03217	yidC, spoIIIJ, OXA1, ccfA; YidC/Oxa1 family membrane protein insertase	Membrane transport
NODE 38843 length 3139 cov 92.465540 3	NODE 38843 length 3139 cov 92.465540	735	Ww97 Actinomycetota	Aquiluna	0	0	0	0	0	0	16	9	18	0	0	0	0	0	0	0.903	0.56	0.738	-6.219	0.0334	0.795	Nutrients	ABC.FEV.A	2405	3139	-1	C	ABC transporter [PF00005.30]			K02013	ABC.FEV.A; iron complex transport system ATP-binding protein	Protein families: signaling and cellular processes
NODE 2257 length 22906 cov 8.410709 21	NODE 2257 length 22906 cov 8.410709	1032	Ww158 Actinomycetota	Rhodoluna	0	5	7	0	0	0	0	0	0	0	0.031	0.123	0	0	0	0	0	0	-0.713	0.7281	1	Nutrients	AfuA	13774	14805	-1	C	Bacterial extracellular solute-binding protein [PF13343.9]			K02012	afuA, fbpA; iron(III) transport system substrate-binding protein	Membrane transport
NODE 2257 length 22906 cov 8.410709 20	NODE 2257 length 22906 cov 8.410709	1551	Ww158 Actinomycetota	Rhodoluna	0	24	0	0	0	0	0	0	0	0	0.148	0	0	0	0	0	0	0	4.592	0.0451	0.5338	Nutrients	AfuB	12220	13770	-1	C	Binding-protein-dependent transport system inner membrane component [PF00528.25]			K02011	afuB, fbpB; iron(III) transport system permease protein	Membrane transport
NODE 8 length 451094 cov 7.752236 232	NODE 8 length 451094 cov 7.752236	1278	Ww155 Actinomycetota	Rhodoluna	0	9	8	0	0	0	0	0	0	0	0.055	0.14	0	0	0	0	0	0	-0.183	0.9106	1	Nutrients	Amt	242995	244272	1	C	Ammonium Transporter Family [PF00909.24]			K03320	amt, AMT, MEP; ammonium transporter, Amt family	Protein families: signaling and cellular processes
NODE 8 length 451094 cov 7.752236 231	NODE 8 length 451094 cov 7.752236	1269	Ww155 Actinomycetota	Rhodoluna	8	5	0	0	0	0	0	0	0	0.102	0.031	0	0	0	0	0	0	0	4.422	0.0732	0.7332	Nutrients	Amt	241656	242924	1	C	Ammonium Transporter Family [PF00909.24]			K03320	amt, AMT, MEP; ammonium transporter, Amt family	Protein families: signaling and cellular processes
NODE 775 length 46751 cov 4.923890 2	NODE 775 length 46751 cov 4.923890	1278	Ww147 Actinomycetota	Rhodoluna	7	0	0	0	0	0	0	0	0	0.089	0	0	0	0	0	0	0	0	3.877	0.2392	1	Nutrients	Amt	192	1469	-1	C	Ammonium Transporter Family [PF00909.24]			K03320	amt, AMT, MEP; ammonium transporter, Amt family	Protein families: signaling and cellular processes
NODE 4 length 725811 cov 36.705177 528	NODE 4 length 725811 cov 36.705177	1269	Ww152 Actinomycetota	Rhodoluna	11	9	0	0	0	0	0	0	0	0.14	0.055	0	0	0	0	0	0	0	4.961	0.0181	0.3271	Nutrients	Amt	527007	528275	-1	C	Ammonium Transporter Family [PF00909.24]			K03320	amt, AMT, MEP; ammonium transporter, Amt family	Protein families: signaling and cellular processes
NODE 4 length 725811 cov 36.705177 527	NODE 4 length 725811 cov 36.705177	1278	Ww152 Actinomycetota	Rhodoluna	0	7	0	0	0	0	0	0	0	0	0.043	0	0	0	0	0	0	0	2.963	0.5023	1	Nutrients	Amt	525660	526937	-1	C	Ammonium Transporter Family [PF00909.24]			K03320	amt, AMT, MEP; ammonium transporter, Amt family	Protein families: signaling and cellular processes
NODE 3672 length 16656 cov 51.464409 18	NODE 3672 length 16656 cov 51.464409	1221	Ww97 Actinomycetota	Aquiluna	0	0	8	0	0	12	7	8	6	0	0	0.908	0	0	1.766	0.395	0.498	0.246	-6.933	0.0068	0.1981	Nutrients	Amt	15042	16262	1	C	Ammonium Transporter Family [PF00909.24]			K03320	amt, AMT, MEP; ammonium transporter, Amt family	Protein families: signaling and cellular processes
NODE 35 length 288723 cov 10.958971 37	NODE 35 length 288723 cov 10.958971	1269	Ww148 Actinomycetota	Rhodoluna	0	21	0	0	0	0	0	0	0	0	0.129	0	0	0	0	0	0	0	4.408	0.0746	0.7332	Nutrients	Amt	36356	37624	-1	C	Ammonium Transporter Family [PF00909.24]			K03320	amt, AMT, MEP; ammonium transporter, Amt family	Protein families: signaling and cellular processes
NODE 26770 length 4055 cov 39.706660 3	NODE 26770 length 4055 cov 39.706660	1275	Ww142 Actinomycetota	Rhodoluna	21	61	14	0	0	0	0	0	0	0.268	0.375	0.245	0	0	0	0	0	0	2.608	0.0748	0.7344	Nutrients	Amt	2521	3795	1	C	Ammonium Transporter Family [PF00909.24]			K03320	amt, AMT, MEP; ammonium transporter, Amt family	Protein families: signaling and cellular processes
NODE 26770 length 4055 cov 39.706660 2	NODE 26770 length 4055 cov 39.706660	1269	Ww142 Actinomycetota	Rhodoluna	29	53	28	0	0	0	0	0	0	0.37	0.326	0.491	0	0	0	0	0	0	1.938	0.1851	1	Nutrients	Amt	1182	2450	1	C	Ammonium Transporter Family [PF00909.24]			K03320	amt, AMT, MEP; ammonium transporter, Amt family	Protein families: signaling and cellular processes
NODE 11 length 440182 cov 8.666494 195	NODE 11 length 440182 cov 8.666494	1269	Ww150 Actinomycetota	Rhodoluna	0	7	0	0	0	0	0	0	0	0	0.043	0	0	0	0	0	0	0	2.963	0.5023	1	Nutrients	Amt	206274	207542	-1	C	Ammonium Transporter Family [PF00909.24]			K03320	amt, AMT, MEP; ammonium transporter, Amt family	Protein families: signaling and cellular processes
NODE 11 length 440182 cov 8.666494 194	NODE 11 length 440182 cov 8.666494	1278	Ww150 Actinomycetota	Rhodoluna	0	8	0	0	0	0	0	0	0	0	0.049	0	0	0	0	0	0	0	3.128	0.4622	1	Nutrients	Amt	204928	206205	-1	C	Ammonium Transporter Family [PF00909.24]			K03320	amt, AMT, MEP; ammonium transporter, Amt family	Protein families: signaling and cellular processes
NODE_9778_length_8831_cov_35.125144_2	NODE_9778_length_8831_cov_35.125144	1287	Ww141_Actinomycetota	Rhodoluna	9	43	12	0	0	0	0	0	0	0.114673	0.264608	0.210389	0	0	0	0	0	0	1.998	0.179539	1	Nutrients	AtzF	1829	3115	1	C	Amidase [PF01425.24]			K01457	atzF; allophanate hydrolase	Amino acid metabolism
NODE 63 length 199185 cov 9.844422 118	NODE 63 length 199185 cov 9.844422	1224	Ww150 Actinomycetota	Rhodoluna	0	9	0	0	0	0	0	0	0	0	0.055	0	0	0	0	0	0	0	3.277	0.424	1	Nutrients	EfeB	120013	121236	1	C	Dyp-type peroxidase family [PF04261.15]			K16301	efeB; deferrochelatase/peroxidase EfeB	Protein families: signaling and cellular processes
NODE 5487 length 12975 cov 40.308620 7	NODE 5487 length 12975 cov 40.308620	1227	Ww141 Actinomycetota	Rhodoluna	0	15	0	0	0	0	0	0	0	0	0.092	0	0	0	0	0	0	0	3.947	0.2113	1	Nutrients	EfeB	6515	7741	1	C	Dyp-type peroxidase family [PF04261.15]			K16301	efeB; deferrochelatase/peroxidase EfeB	Protein families: signaling and cellular processes
NODE 5487 length 12975 cov 40.308620 6	NODE 5487 length 12975 cov 40.308620	1113	Ww141 Actinomycetota	Rhodoluna	0	13	0	0	0	0	0	0	0	0	0.08	0	0	0	0	0	0	0	3.755	0.2778	1	Nutrients	EfeO	5406	6518	1	C	Imelysin [PF09375.13]			K07224	efeO; iron uptake system component EfeO	Protein families: signaling and cellular processes
NODE 63 length 199185 cov 9.844422 116	NODE 63 length 199185 cov 9.844422	810	Ww150 Actinomycetota	Rhodoluna	0	7	0	0	0	0	0	0	0	0	0.043	0	0	0	0	0	0	0	2.963	0.5023	1	Nutrients	EfeU	118092	118901	1	C	Iron permease FTR1 family [PF03239.17]			K07243	FTR, FTH1, efeU; high-affinity iron transporter	Protein families: signaling and cellular processes
NODE 57 length 210100 cov 9.295139 48	NODE 57 length 210100 cov 9.295139	813	Ww155 Actinomycetota	Rhodoluna	0	10	0	0	0	0	0	0	0	0	0.062	0	0	0	0	0	0	0	3.412	0.3879	1	Nutrients	EfeU	53137	53949	1	C	Iron permease FTR1 family [PF03239.17]			K07243	FTR, FTH1, efeU; high-affinity iron transporter	Protein families: signaling and cellular processes
NODE 5487 length 12975 cov 40.308620 5	NODE 5487 length 12975 cov 40.308620	867	Ww141 Actinomycetota	Rhodoluna	13	12	0	0	0	0	0	0	0	0.166	0.074	0	0	0	0	0	0	0	5.246	0.0083	0.2196	Nutrients	EfeU	4540	5406	1	C	Iron permease FTR1 family [PF03239.17]			K07243	FTR, FTH1, efeU; high-affinity iron transporter	Protein families: signaling and cellular processes
NODE 488 length 57727 cov 3.454015 6	NODE 488 length 57727 cov 3.454015	810	Ww156 Actinomycetota	Rhodoluna	0	9	0	0	0	0	0	0	0	0	0.055	0	0	0	0	0	0	0	3.277	0.424	1	Nutrients	EfeU	6435	7244	-1	C	Iron permease FTR1 family [PF03239.17]			K07243	FTR, FTH1, efeU; high-affinity iron transporter	Protein families: signaling and cellular processes
NODE 35 length 288723 cov 10.958971 228	NODE 35 length 288723 cov 10.958971	813	Ww148 Actinomycetota	Rhodoluna	0	10	5	0	0	0	0	0	0	0	0.062	0.088	0	0	0	0	0	0	0.485	0.8287	1	Nutrients	EfeU	247466	248278	1	C	Iron permease FTR1 family [PF03239.17]			K07243	FTR, FTH1, efeU; high-affinity iron transporter	Protein families: signaling and cellular processes
NODE 13069 length 5423 cov 8.696907 6	NODE 13069 length 5423 cov 8.696907	885	Ww145 Actinomycetota	Rhodoluna	8	65	15	10	7	0	0	0	0	0.102	0.4	0.263	0.69	0.911	0	0	0	0	-0.111	0.9456	1	Nutrients	EfeU	4162	5046	-1	C	Iron permease FTR1 family [PF03239.17]			K07243	FTR, FTH1, efeU; high-affinity iron transporter	Protein families: signaling and cellular processes
NODE 12 length 435571 cov 16.873209 126	NODE 12 length 435571 cov 16.873209	816	Ww138 Actinomycetota	Rhodoluna	6	8	0	0	0	0	0	0	0	0.076	0.049	0	0	0	0	0	0	0	4.352	0.0872	0.8077	Nutrients	EfeU	136038	136853	1	C	Iron permease FTR1 family [PF03239.17]			K07243	FTR, FTH1, efeU; high-affinity iron transporter	Protein families: signaling and cellular processes
NODE 11 length 440182 cov 8.666494 405	NODE 11 length 440182 cov 8.666494	258	Ww150 Actinomycetota	Rhodoluna	0	5	0	0	0	0	0	0	0	0	0.031	0	0	0	0	0	0	0	2.558	0.5962	1	Nutrients	EfeU	439923	440180	1	C	Iron permease FTR1 family [PF03239.17]			K07243	FTR, FTH1, efeU; high-affinity iron transporter	Protein families: signaling and cellular processes
NODE 104 length 154239 cov 5.219527 27	NODE 104 length 154239 cov 5.219527	819	Ww147 Actinomycetota	Rhodoluna	0	5	0	0	0	0	0	0	0	0	0.031	0	0	0	0	0	0	0	2.558	0.5962	1	Nutrients	EfeU	23784	24602	-1	C	Iron permease FTR1 family [PF03239.17]			K07243	FTR, FTH1, efeU; high-affinity iron transporter	Protein families: signaling and cellular processes
NODE_529_length_55827_cov_7.709026_5	NODE_529_length_55827_cov_7.709026	1197	Ww158_Actinomycetota	Rhodoluna	0	6	0	0	0	0	0	0	0	0	0.0369221	0	0	0	0	0	0	0	2.77528	0.547564	1	Nutrients	MFS.CP	6487	7683	1	C				K03449	MFS.CP; MFS transporter, CP family, cyanate transporter	Protein families: signaling and cellular processes
NODE_4126_length_15195_cov_61.918867_2	NODE_4126_length_15195_cov_61.918867	1125	Ww97_Actinomycetota	Aquiluna	0	0	0	8	9	7	23	11	25	0	0	0	0.895758	1.09201	1.03032	1.29735	0.684999	1.02545	-7.61639	0.000247082	0.00952317	Nutrients	MFS.CP	299	1423	1	C	Major Facilitator Superfamily [PF07690.19]			K03449	MFS.CP; MFS transporter, CP family, cyanate transporter	Protein families: signaling and cellular processes
NODE_4_length_725811_cov_36.705177_610	NODE_4_length_725811_cov_36.705177	1200	Ww152_Actinomycetota	Rhodoluna	5	17	0	0	0	0	0	0	0	0.0637071	0.104612	0	0	0	0	0	0	0	4.76214	0.0294413	0.42825	Nutrients	MFS.CP	615337	616536	-1	C				K03449	MFS.CP; MFS transporter, CP family, cyanate transporter	Protein families: signaling and cellular processes
NODE_35_length_288723_cov_10.958971_116	NODE_35_length_288723_cov_10.958971	1161	Ww148_Actinomycetota	Rhodoluna	0	5	0	0	0	0	0	0	0	0	0.0307684	0	0	0	0	0	0	0	2.55828	0.596193	1	Nutrients	MFS.CP	124036	125196	-1	C				K03449	MFS.CP; MFS transporter, CP family, cyanate transporter	Protein families: signaling and cellular processes
NODE_1656_length_28331_cov_35.068238_25	NODE_1656_length_28331_cov_35.068238	1176	Ww141_Actinomycetota	Rhodoluna	0	9	0	0	0	0	0	0	0	0	0.0553831	0	0	0	0	0	0	0	3.27689	0.42397	1	Nutrients	MFS.CP	26938	28113	1	C				K03449	MFS.CP; MFS transporter, CP family, cyanate transporter	Protein families: signaling and cellular processes
NODE_11_length_440182_cov_8.666494_277	NODE_11_length_440182_cov_8.666494	1185	Ww150_Actinomycetota	Rhodoluna	0	6	0	0	0	0	0	0	0	0	0.0369221	0	0	0	0	0	0	0	2.77528	0.547564	1	Nutrients	MFS.CP	296361	297545	-1	C				K03449	MFS.CP; MFS transporter, CP family, cyanate transporter	Protein families: signaling and cellular processes
NODE_1049_length_39672_cov_36.422568_2	NODE_1049_length_39672_cov_36.422568	1191	Ww142_Actinomycetota	Rhodoluna	0	51	0	0	0	0	0	0	0	0	0.313837	0	0	0	0	0	0	0	5.64312	0.00279415	0.130237	Nutrients	MFS.CP	385	1575	-1	C				K03449	MFS.CP; MFS transporter, CP family, cyanate transporter	Protein families: signaling and cellular processes
NODE_104_length_154239_cov_5.219527_138	NODE_104_length_154239_cov_5.219527	1134	Ww147_Actinomycetota	Rhodoluna	0	10	0	0	0	0	0	0	0	0	0.0615368	0	0	0	0	0	0	0	3.41155	0.387909	1	Nutrients	MFS.CP	143918	145051	1	C				K03449	MFS.CP; MFS transporter, CP family, cyanate transporter	Protein families: signaling and cellular processes
NODE 78 length 181292 cov 12.771713 72	NODE 78 length 181292 cov 12.771713	654	Ww148 Actinomycetota	Rhodoluna	0	8	0	0	0	0	0	0	0	0	0.049	0	0	0	0	0	0	0	3.128	0.4622	1	Nutrients	PhoU	72303	72956	-1	C	PhoU domain [PF01895.22]			K02039	phoU; phosphate transport system protein	Unclassified: signaling and cellular processes
NODE 6445 length 11778 cov 8.449773 10	NODE 6445 length 11778 cov 8.449773	651	Ww158 Actinomycetota	Rhodoluna	0	15	0	0	0	0	0	0	0	0	0.092	0	0	0	0	0	0	0	3.947	0.2113	1	Nutrients	PhoU	8424	9074	-1	C	PhoU domain [PF01895.22]			K02039	phoU; phosphate transport system protein	Unclassified: signaling and cellular processes
NODE 53169 length 2536 cov 71.312629 2	NODE 53169 length 2536 cov 71.312629	651	Ww97 Actinomycetota	Aquiluna	0	0	8	16	12	11	23	20	44	0	0	0.908	1.792	1.456	1.619	1.297	1.245	1.805	-8.357	0	0	Nutrients	PhoU	1010	1660	1	C	PhoU domain [PF01895.22]			K02039	phoU; phosphate transport system protein	Unclassified: signaling and cellular processes
NODE 46 length 243637 cov 9.594433 146	NODE 46 length 243637 cov 9.594433	651	Ww150 Actinomycetota	Rhodoluna	0	12	0	0	0	0	0	0	0	0	0.074	0	0	0	0	0	0	0	3.649	0.3173	1	Nutrients	PhoU	141249	141899	1	C	PhoU domain [PF01895.22]			K02039	phoU; phosphate transport system protein	Unclassified: signaling and cellular processes
NODE 34 length 279411 cov 8.500301 146	NODE 34 length 279411 cov 8.500301	651	Ww155 Actinomycetota	Rhodoluna	14	8	0	0	0	0	0	0	0	0.178	0.049	0	0	0	0	0	0	0	5.172	0.0104	0.2492	Nutrients	PhoU	166858	167508	-1	C	PhoU domain [PF01895.22]			K02039	phoU; phosphate transport system protein	Unclassified: signaling and cellular processes
NODE 2529 length 21109 cov 3.580093 11	NODE 2529 length 21109 cov 3.580093	651	Ww156 Actinomycetota	Rhodoluna	10	0	0	0	0	0	0	0	0	0.127	0	0	0	0	0	0	0	0	4.36	0.0863	0.8077	Nutrients	PhoU	9305	9955	1	C	PhoU domain [PF01895.22]			K02039	phoU; phosphate transport system protein	Unclassified: signaling and cellular processes
NODE 21663 length 4692 cov 2.735069 3	NODE 21663 length 4692 cov 2.735069	669	Ww103 Actinomycetota	Aquiluna	0	0	0	0	0	0	0	0	6	0	0	0	0	0	0	0	0	0.246	-3.242	0.1241	1	Nutrients	PhoU	1331	1999	-1	C	PhoU domain [PF01895.22]			K02039	phoU; phosphate transport system protein	Unclassified: signaling and cellular processes
NODE 13 length 432189 cov 41.842485 303	NODE 13 length 432189 cov 41.842485	651	Ww152 Actinomycetota	Rhodoluna	0	11	0	0	0	0	0	0	0	0	0.068	0	0	0	0	0	0	0	3.535	0.3519	1	Nutrients	PhoU	296093	296743	-1	C	PhoU domain [PF01895.22]			K02039	phoU; phosphate transport system protein	Unclassified: signaling and cellular processes
NODE 835 length 44503 cov 36.445113 21	NODE 835 length 44503 cov 36.445113	1230	Ww141 Actinomycetota	Rhodoluna	0	60	0	0	0	0	0	0	0	0	0.369	0	0	0	0	0	0	0	5.871	0.0016	0.1133	Nutrients	PiT	19361	20590	-1	C	Phosphate transporter family [PF01384.23]			K03306	TC.PIT; inorganic phosphate transporter, PiT family	Unclassified: signaling and cellular processes
NODE 78 length 181292 cov 12.771713 49	NODE 78 length 181292 cov 12.771713	1212	Ww148 Actinomycetota	Rhodoluna	0	23	0	0	0	0	0	0	0	0	0.142	0	0	0	0	0	0	0	4.533	0.0532	0.5953	Nutrients	PiT	48794	50005	1	C	Phosphate transporter family [PF01384.23]			K03306	TC.PIT; inorganic phosphate transporter, PiT family	Unclassified: signaling and cellular processes
NODE 46 length 243637 cov 9.594433 170	NODE 46 length 243637 cov 9.594433	1230	Ww150 Actinomycetota	Rhodoluna	5	33	0	0	0	0	0	0	0	0.064	0.203	0	0	0	0	0	0	0	5.41	0.0054	0.1759	Nutrients	PiT	162781	164010	-1	C	Phosphate transporter family [PF01384.23]			K03306	TC.PIT; inorganic phosphate transporter, PiT family	Unclassified: signaling and cellular processes
NODE 44 length 249784 cov 17.340038 150	NODE 44 length 249784 cov 17.340038	1212	Ww138 Actinomycetota	Rhodoluna	7	8	0	0	0	0	0	0	0	0.089	0.049	0	0	0	0	0	0	0	4.484	0.062	0.6571	Nutrients	PiT	145598	146809	-1	C	Phosphate transporter family [PF01384.23]			K03306	TC.PIT; inorganic phosphate transporter, PiT family	Unclassified: signaling and cellular processes
NODE 34 length 279411 cov 8.500301 102	NODE 34 length 279411 cov 8.500301	1221	Ww155 Actinomycetota	Rhodoluna	14	24	6	0	0	0	0	0	0	0.178	0.148	0.105	0	0	0	0	0	0	2.471	0.1023	0.9091	Nutrients	PiT	125620	126840	1	C	Phosphate transporter family [PF01384.23]			K03306	TC.PIT; inorganic phosphate transporter, PiT family	Unclassified: signaling and cellular processes
NODE 13 length 432189 cov 41.842485 276	NODE 13 length 432189 cov 41.842485	1245	Ww152 Actinomycetota	Rhodoluna	28	51	0	0	0	0	0	0	0	0.357	0.314	0	0	0	0	0	0	0	6.712	0.0002	0.0717	Nutrients	PiT	268353	269597	1	C	Phosphate transporter family [PF01384.23]			K03306	TC.PIT; inorganic phosphate transporter, PiT family	Unclassified: signaling and cellular processes
NODE 5476 length 12706 cov 17.165991 11	NODE 5476 length 12706 cov 17.165991	927	Ww138 Actinomycetota	Rhodoluna	0	6	0	0	0	0	0	0	0	0	0.037	0	0	0	0	0	0	0	2.775	0.5476	1	Nutrients	PstA	8553	9479	-1	C	Binding-protein-dependent transport system inner membrane component [PF00528.25]			K02038	pstA; phosphate transport system permease protein	Membrane transport
NODE 17022 length 5984 cov 9.098073 6	NODE 17022 length 5984 cov 9.098073	1086	Ww158 Actinomycetota	Rhodoluna	0	0	5	0	0	0	0	0	0	0	0	0.088	0	0	0	0	0	0	-2.745	0.3323	1	Nutrients	PstA	4484	5569	1	C	Binding-protein-dependent transport system inner membrane component [PF00528.25]			K02038	pstA; phosphate transport system permease protein	Membrane transport
NODE 14081 length 6334 cov 43.887977 6	NODE 14081 length 6334 cov 43.887977	1077	Ww142 Actinomycetota	Rhodoluna	27	57	15	0	0	0	0	0	0	0.344	0.351	0.263	0	0	0	0	0	0	2.645	0.0698	0.7195	Nutrients	PstA	4473	5549	-1	C	Binding-protein-dependent transport system inner membrane component [PF00528.25]			K02038	pstA; phosphate transport system permease protein	Membrane transport
NODE 13912 length 6389 cov 3.426771 3	NODE 13912 length 6389 cov 3.426771	1065	Ww103 Actinomycetota	Aquiluna	0	0	0	6	0	0	0	0	0	0	0	0	0.672	0	0	0	0	0	-4.487	0.1267	1	Nutrients	PstA	1175	2239	-1	C	Binding-protein-dependent transport system inner membrane component [PF00528.25]			K02038	pstA; phosphate transport system permease protein	Membrane transport
NODE 13 length 432189 cov 41.842485 386	NODE 13 length 432189 cov 41.842485	1065	Ww152 Actinomycetota	Rhodoluna	0	7	0	0	0	0	0	0	0	0	0.043	0	0	0	0	0	0	0	2.963	0.5023	1	Nutrients	PstA	383262	384326	1	C	Binding-protein-dependent transport system inner membrane component [PF00528.25]			K02038	pstA; phosphate transport system permease protein	Membrane transport
NODE 37 length 283349 cov 14.670700 50	NODE 37 length 283349 cov 14.670700	807	Ww148 Actinomycetota	Rhodoluna	0	9	0	0	0	0	0	0	0	0	0.055	0	0	0	0	0	0	0	3.277	0.424	1	Nutrients	PstB	46742	47548	-1	C	ABC transporter [PF00005.30]; AAA domain, putative AbiEii toxin, Type IV TA system [PF13304.9]			K02036	pstB; phosphate transport system ATP-binding protein	Membrane transport
NODE 3534 length 16933 cov 3.542232 8	NODE 3534 length 16933 cov 3.542232	789	Ww156 Actinomycetota	Rhodoluna	6	0	0	0	0	0	0	0	0	0.076	0	0	0	0	0	0	0	0	3.67	0.3141	1	Nutrients	PstB	7779	8567	1	C	ABC transporter [PF00005.30]; AAA domain, putative AbiEii toxin, Type IV TA system [PF13304.9]; RecF/RecN/SMC N terminal domain [PF02463.22]			K02036	pstB; phosphate transport system ATP-binding protein	Membrane transport
NODE 20 length 361489 cov 8.608037 301	NODE 20 length 361489 cov 8.608037	780	Ww155 Actinomycetota	Rhodoluna	0	14	0	0	0	0	0	0	0	0	0.086	0	0	0	0	0	0	0	3.854	0.2425	1	Nutrients	PstB	313501	314280	1	C	ABC transporter [PF00005.30]			K02036	pstB; phosphate transport system ATP-binding protein	Membrane transport
NODE 1988 length 25397 cov 41.270969 6	NODE 1988 length 25397 cov 41.270969	789	Ww141 Actinomycetota	Rhodoluna	11	23	9	0	0	0	0	0	0	0.14	0.142	0.158	0	0	0	0	0	0	1.85	0.2197	1	Nutrients	PstB	3906	4694	-1	C	ABC transporter [PF00005.30]			K02036	pstB; phosphate transport system ATP-binding protein	Membrane transport
NODE 182 length 110580 cov 9.947827 99	NODE 182 length 110580 cov 9.947827	789	Ww150 Actinomycetota	Rhodoluna	0	9	0	0	0	0	0	0	0	0	0.055	0	0	0	0	0	0	0	3.277	0.424	1	Nutrients	PstB	103891	104679	1	C	ABC transporter [PF00005.30]			K02036	pstB; phosphate transport system ATP-binding protein	Membrane transport
NODE 14081 length 6334 cov 43.887977 5	NODE 14081 length 6334 cov 43.887977	780	Ww142 Actinomycetota	Rhodoluna	25	60	26	0	0	0	0	0	0	0.319	0.369	0.456	0	0	0	0	0	0	2.009	0.1694	1	Nutrients	PstB	3683	4462	-1	C	ABC transporter [PF00005.30]			K02036	pstB; phosphate transport system ATP-binding protein	Membrane transport
NODE 13912 length 6389 cov 3.426771 2	NODE 13912 length 6389 cov 3.426771	780	Ww103 Actinomycetota	Aquiluna	0	0	0	6	0	0	0	0	0	0	0	0	0.672	0	0	0	0	0	-4.487	0.1267	1	Nutrients	PstB	392	1171	-1	C	ABC transporter [PF00005.30]			K02036	pstB; phosphate transport system ATP-binding protein	Membrane transport
NODE 13571 length 6507 cov 57.900094 1	NODE 13571 length 6507 cov 57.900094	780	Ww97 Actinomycetota	Aquiluna	0	0	19	9	26	13	82	61	59	0	0	2.157	1.008	3.155	1.913	4.625	3.799	2.42	-9.282	0	0	Nutrients	PstB	45	824	1	C	ABC transporter [PF00005.30]			K02036	pstB; phosphate transport system ATP-binding protein	Membrane transport
NODE 13 length 432189 cov 41.842485 387	NODE 13 length 432189 cov 41.842485	789	Ww152 Actinomycetota	Rhodoluna	0	8	0	0	0	0	0	0	0	0	0.049	0	0	0	0	0	0	0	3.128	0.4622	1	Nutrients	PstB	384326	385114	1	C	ABC transporter [PF00005.30]			K02036	pstB; phosphate transport system ATP-binding protein	Membrane transport
NODE 5476 length 12706 cov 17.165991 9	NODE 5476 length 12706 cov 17.165991	1095	Ww138 Actinomycetota	Rhodoluna	18	25	0	0	0	0	0	0	0	0.229	0.154	0	0	0	0	0	0	0	5.913	0.0015	0.111	Nutrients	PstS	6563	7657	-1	C	PBP superfamily domain [PF12849.10]			K02040	pstS; phosphate transport system substrate-binding protein	Membrane transport
NODE 37 length 283349 cov 14.670700 49	NODE 37 length 283349 cov 14.670700	1035	Ww148 Actinomycetota	Rhodoluna	0	88	22	0	0	0	0	0	0	0	0.542	0.386	0	0	0	0	0	0	1.86	0.2068	1	Nutrients	PstS	45567	46601	-1	C	PBP superfamily domain [PF12849.10]			K02040	pstS; phosphate transport system substrate-binding protein	Membrane transport
NODE 3534 length 16933 cov 3.542232 9	NODE 3534 length 16933 cov 3.542232	1077	Ww156 Actinomycetota	Rhodoluna	5	53	24	11	0	0	0	0	0	0.064	0.326	0.421	0.759	0	0	0	0	0	0.095	0.9528	1	Nutrients	PstS	8700	9776	1	C	PBP superfamily domain [PF12849.10]			K02040	pstS; phosphate transport system substrate-binding protein	Membrane transport
NODE 20 length 361489 cov 8.608037 302	NODE 20 length 361489 cov 8.608037	1008	Ww155 Actinomycetota	Rhodoluna	21	22	0	0	0	0	0	0	0	0.268	0.135	0	0	0	0	0	0	0	5.984	0.0013	0.1093	Nutrients	PstS	314392	315399	1	C	PBP superfamily domain [PF12849.10]			K02040	pstS; phosphate transport system substrate-binding protein	Membrane transport
NODE 1988 length 25397 cov 41.270969 5	NODE 1988 length 25397 cov 41.270969	1053	Ww141 Actinomycetota	Rhodoluna	12	37	0	0	0	0	0	0	0	0.153	0.228	0	0	0	0	0	0	0	5.907	0.0015	0.111	Nutrients	PstS	2741	3793	-1	C				K02040	pstS; phosphate transport system substrate-binding protein	Membrane transport
NODE 182 length 110580 cov 9.947827 100	NODE 182 length 110580 cov 9.947827	1059	Ww150 Actinomycetota	Rhodoluna	13	7	0	0	0	0	0	0	0	0.166	0.043	0	0	0	0	0	0	0	5.05	0.0144	0.2925	Nutrients	PstS	104802	105860	1	C	PBP superfamily domain [PF12849.10]			K02040	pstS; phosphate transport system substrate-binding protein	Membrane transport
NODE 14081 length 6334 cov 43.887977 4	NODE 14081 length 6334 cov 43.887977	993	Ww142 Actinomycetota	Rhodoluna	247	224	130	12	0	0	0	0	0	3.147	1.378	2.279	0.828	0	0	0	0	0	2.271	0.2151	1	Nutrients	PstS	2563	3555	-1	C	PBP superfamily domain [PF12849.10]			K02040	pstS; phosphate transport system substrate-binding protein	Membrane transport
NODE 14081 length 6334 cov 43.887977 3	NODE 14081 length 6334 cov 43.887977	975	Ww142 Actinomycetota	Rhodoluna	10	25	16	0	0	0	0	0	0	0.127	0.154	0.281	0	0	0	0	0	0	1.254	0.4087	1	Nutrients	PstS	1491	2465	-1	C	PBP superfamily domain [PF12849.10]			K02040	pstS; phosphate transport system substrate-binding protein	Membrane transport
NODE 13912 length 6389 cov 3.426771 5	NODE 13912 length 6389 cov 3.426771	1140	Ww103 Actinomycetota	Aquiluna	0	0	0	5	0	0	0	6	0	0	0	0	0.56	0	0	0	0.374	0	-4.961	0.1103	1	Nutrients	PstS	3265	4404	-1	C	PBP superfamily domain [PF12849.10]			K02040	pstS; phosphate transport system substrate-binding protein	Membrane transport
NODE 13012 length 7022 cov 16.085640 9	NODE 13012 length 7022 cov 16.085640	1095	Ww138 Actinomycetota	Rhodoluna	51	76	156	0	6	0	0	0	0	0.65	0.468	2.735	0	0.781	0	0	0	0	0.098	0.9555	1	Nutrients	PstS	5802	6896	1	C	PBP superfamily domain [PF12849.10]			K02040	pstS; phosphate transport system substrate-binding protein	Membrane transport
NODE 13 length 432189 cov 41.842485 388	NODE 13 length 432189 cov 41.842485	1059	Ww152 Actinomycetota	Rhodoluna	0	21	0	0	0	0	0	0	0	0	0.129	0	0	0	0	0	0	0	4.408	0.0746	0.7332	Nutrients	PstS	385231	386289	1	C				K02040	pstS; phosphate transport system substrate-binding protein	Membrane transport
NODE 104 length 154239 cov 5.219527 8	NODE 104 length 154239 cov 5.219527	1014	Ww147 Actinomycetota	Rhodoluna	8	0	0	0	0	0	0	0	0	0.102	0	0	0	0	0	0	0	0	4.057	0.1774	1	Nutrients	PstS	7174	8187	1	C	PBP superfamily domain [PF12849.10]			K02040	pstS; phosphate transport system substrate-binding protein	Membrane transport
NODE_9778_length_8831_cov_35.125144_1	NODE_9778_length_8831_cov_35.125144	1821	Ww141_Actinomycetota	Rhodoluna	5	38	6	0	0	0	0	0	0	0.0637071	0.23384	0.105194	0	0	0	0	0	0	2.34102	0.121595	1	Nutrients	Uca	3	1823	1	C	Carboxyltransferase domain, subdomain C and D [PF02682.19]; Carboxyltransferase domain, subdomain A and B [PF02626.18]; Biotin-requiring enzyme [PF00364.25]			K01941	uca; urea carboxylase	Amino acid metabolism
NODE_17589_length_5886_cov_47.693495_5	NODE_17589_length_5886_cov_47.693495	1878	Ww141_Actinomycetota	Rhodoluna	0	32	0	0	0	0	0	0	0	0	0.196918	0	0	0	0	0	0	0	4.99132	0.0163879	0.309147	Nutrients	Uca	4007	5884	1	C	Carbamoyl-phosphate synthase L chain, ATP binding domain [PF02786.20]; Biotin carboxylase, N-terminal domain [PF00289.25]; Carboxyltransferase domain, subdomain A and B [PF02626.18]; Biotin carboxylase C-terminal domain [PF02785.22]; D-ala D-ala ligase C-terminus [PF07478.16]; ATP-grasp domain [PF13535.9]; ATP-grasp domain [PF02655.17]; ATP-grasp domain [PF02222.25]			K01941	uca; urea carboxylase	Amino acid metabolism
NODE 553 length 61812 cov 34.650306 2	NODE 553 length 61812 cov 34.650306	792	Ww142 Actinomycetota	Rhodoluna	0	15	0	0	0	0	0	0	0	0	0.092	0	0	0	0	0	0	0	3.947	0.2113	1	Nutrients	VIT	1899	2690	-1	C	VIT family [PF01988.22]			K22736	VIT; vacuolar iron transporter family protein	Protein families: signaling and cellular processes
NODE 4 length 725811 cov 36.705177 525	NODE 4 length 725811 cov 36.705177	738	Ww152 Actinomycetota	Rhodoluna	0	9	0	0	0	0	0	0	0	0	0.055	0	0	0	0	0	0	0	3.277	0.424	1	Nutrients	VIT	523053	523790	1	C	VIT family [PF01988.22]			K22736	VIT; vacuolar iron transporter family protein	Protein families: signaling and cellular processes
NODE 35 length 288723 cov 10.958971 34	NODE 35 length 288723 cov 10.958971	747	Ww148 Actinomycetota	Rhodoluna	0	7	0	0	0	0	0	0	0	0	0.043	0	0	0	0	0	0	0	2.963	0.5023	1	Nutrients	VIT	33018	33764	1	C	VIT family [PF01988.22]			K22736	VIT; vacuolar iron transporter family protein	Protein families: signaling and cellular processes
NODE 2977 length 19345 cov 56.813931 20	NODE 2977 length 19345 cov 56.813931	531	Ww97 Actinomycetota	Aquiluna	0	0	0	0	0	5	12	0	5	0	0	0	0	0	0.736	0.677	0	0.205	-5.733	0.0653	1	Nutrients	VIT	17655	18185	1	C	VIT family [PF01988.22]			K22736	VIT; vacuolar iron transporter family protein	Protein families: signaling and cellular processes
NODE 827 length 41611 cov 3.981345 16	NODE 827 length 41611 cov 3.981345	702	Ww156 Actinomycetota	Rhodoluna	0	5	0	0	0	0	0	0	0	0	0.031	0	0	0	0	0	0	0	2.558	0.5962	1	Osmoregulation	MtrA	17239	17940	-1	C	Response regulator receiver domain [PF00072.27]; Transcriptional regulatory protein, C terminal [PF00486.31]			K02483	K02483; two-component system, OmpR family, response regulator	Protein families: signaling and cellular processes
NODE 78 length 181292 cov 12.771713 89	NODE 78 length 181292 cov 12.771713	705	Ww148 Actinomycetota	Rhodoluna	9	11	0	0	0	0	0	0	0	0.115	0.068	0	0	0	0	0	0	0	4.866	0.0227	0.368	Osmoregulation	MtrA	88383	89087	-1	C	Response regulator receiver domain [PF00072.27]; Transcriptional regulatory protein, C terminal [PF00486.31]			K02483	K02483; two-component system, OmpR family, response regulator	Protein families: signaling and cellular processes
NODE 78 length 181292 cov 12.771713 74	NODE 78 length 181292 cov 12.771713	681	Ww148 Actinomycetota	Rhodoluna	0	5	0	0	0	0	0	0	0	0	0.031	0	0	0	0	0	0	0	2.558	0.5962	1	Osmoregulation	MtrA	74247	74927	1	C	Response regulator receiver domain [PF00072.27]; Transcriptional regulatory protein, C terminal [PF00486.31]			K07776	regX3; two-component system, OmpR family, response regulator RegX3	Signal transduction
NODE 666 length 55376 cov 54.803258 17	NODE 666 length 55376 cov 54.803258	681	Ww97 Actinomycetota	Aquiluna	0	0	0	0	5	0	18	10	5	0	0	0	0	0.607	0	1.015	0.623	0.205	-6.348	0.0254	0.6306	Osmoregulation	MtrA	18847	19527	1	C	Response regulator receiver domain [PF00072.27]; Transcriptional regulatory protein, C terminal [PF00486.31]			K07670	mtrA; two-component system, OmpR family, response regulator MtrA	Signal transduction
NODE 6445 length 11778 cov 8.449773 12	NODE 6445 length 11778 cov 8.449773	687	Ww158 Actinomycetota	Rhodoluna	0	18	0	0	0	0	0	0	0	0	0.111	0	0	0	0	0	0	0	4.195	0.1271	1	Osmoregulation	MtrA	10374	11060	1	C	Response regulator receiver domain [PF00072.27]; Transcriptional regulatory protein, C terminal [PF00486.31]			K07776	regX3; two-component system, OmpR family, response regulator RegX3	Signal transduction
NODE 5269 length 13383 cov 8.026844 6	NODE 5269 length 13383 cov 8.026844	678	Ww158 Actinomycetota	Rhodoluna	0	8	5	0	0	0	0	0	0	0	0.049	0.088	0	0	0	0	0	0	0.232	0.9305	1	Osmoregulation	MtrA	5834	6511	1	C	Response regulator receiver domain [PF00072.27]; Transcriptional regulatory protein, C terminal [PF00486.31]			K07670	mtrA; two-component system, OmpR family, response regulator MtrA	Signal transduction
NODE 5254 length 12767 cov 67.649375 1	NODE 5254 length 12767 cov 67.649375	681	Ww97 Actinomycetota	Aquiluna	0	0	11	0	5	0	6	18	0	0	0	1.249	0	0.607	0	0.338	1.121	0	-6.756	0.0128	0.3512	Osmoregulation	MtrA	39	719	1	C	Response regulator receiver domain [PF00072.27]; Transcriptional regulatory protein, C terminal [PF00486.31]			K07776	regX3; two-component system, OmpR family, response regulator RegX3	Signal transduction
NODE 46 length 243637 cov 9.594433 128	NODE 46 length 243637 cov 9.594433	699	Ww150 Actinomycetota	Rhodoluna	7	16	0	0	0	0	0	0	0	0.089	0.098	0	0	0	0	0	0	0	4.911	0.0203	0.3465	Osmoregulation	MtrA	124648	125346	1	C	Response regulator receiver domain [PF00072.27]; Transcriptional regulatory protein, C terminal [PF00486.31]			K02483	K02483; two-component system, OmpR family, response regulator	Protein families: signaling and cellular processes
NODE 44 length 249784 cov 17.340038 94	NODE 44 length 249784 cov 17.340038	696	Ww138 Actinomycetota	Rhodoluna	6	5	5	0	0	0	0	0	0	0.076	0.031	0.088	0	0	0	0	0	0	1.125	0.5469	1	Osmoregulation	MtrA	88917	89612	1	C	Response regulator receiver domain [PF00072.27]; Transcriptional regulatory protein, C terminal [PF00486.31]			K02483	K02483; two-component system, OmpR family, response regulator	Protein families: signaling and cellular processes
NODE 4106 length 15251 cov 43.514210 11	NODE 4106 length 15251 cov 43.514210	696	Ww142 Actinomycetota	Rhodoluna	0	14	23	0	0	6	0	0	0	0	0.086	0.403	0	0	0.635	0	0	0	-1.776	0.3196	1	Osmoregulation	MtrA	12523	13218	1	C	Response regulator receiver domain [PF00072.27]; Transcriptional regulatory protein, C terminal [PF00486.31]			K02483	K02483; two-component system, OmpR family, response regulator	Protein families: signaling and cellular processes
NODE 4 length 725811 cov 36.705177 196	NODE 4 length 725811 cov 36.705177	699	Ww152 Actinomycetota	Rhodoluna	9	0	0	0	0	0	0	0	0	0.115	0	0	0	0	0	0	0	0	4.216	0.1239	1	Osmoregulation	MtrA	186844	187542	-1	C	Response regulator receiver domain [PF00072.27]; Transcriptional regulatory protein, C terminal [PF00486.31]			K02483	K02483; two-component system, OmpR family, response regulator	Protein families: signaling and cellular processes
NODE 4 length 725811 cov 36.705177 131	NODE 4 length 725811 cov 36.705177	678	Ww152 Actinomycetota	Rhodoluna	0	9	0	0	0	0	0	0	0	0	0.055	0	0	0	0	0	0	0	3.277	0.424	1	Osmoregulation	MtrA	123803	124480	1	C	Response regulator receiver domain [PF00072.27]; Transcriptional regulatory protein, C terminal [PF00486.31]			K07670	mtrA; two-component system, OmpR family, response regulator MtrA	Signal transduction
NODE 37 length 283349 cov 14.670700 26	NODE 37 length 283349 cov 14.670700	696	Ww148 Actinomycetota	Rhodoluna	0	5	0	0	0	0	0	0	0	0	0.031	0	0	0	0	0	0	0	2.558	0.5962	1	Osmoregulation	MtrA	22029	22724	1	C	Response regulator receiver domain [PF00072.27]; Transcriptional regulatory protein, C terminal [PF00486.31]			K02483	K02483; two-component system, OmpR family, response regulator	Protein families: signaling and cellular processes
NODE 3518 length 17262 cov 8.257978 14	NODE 3518 length 17262 cov 8.257978	699	Ww158 Actinomycetota	Rhodoluna	7	62	9	0	0	0	0	0	0	0.089	0.382	0.158	0	0	0	0	0	0	2.618	0.0775	0.758	Osmoregulation	MtrA	14223	14921	1	C	Response regulator receiver domain [PF00072.27]; Transcriptional regulatory protein, C terminal [PF00486.31]			K02483	K02483; two-component system, OmpR family, response regulator	Protein families: signaling and cellular processes
NODE 34 length 279411 cov 8.500301 164	NODE 34 length 279411 cov 8.500301	696	Ww155 Actinomycetota	Rhodoluna	0	36	0	0	0	0	0	0	0	0	0.222	0	0	0	0	0	0	0	5.156	0.0106	0.2492	Osmoregulation	MtrA	183234	183929	-1	C	Response regulator receiver domain [PF00072.27]; Transcriptional regulatory protein, C terminal [PF00486.31]			K02483	K02483; two-component system, OmpR family, response regulator	Protein families: signaling and cellular processes
NODE 34 length 279411 cov 8.500301 148	NODE 34 length 279411 cov 8.500301	687	Ww155 Actinomycetota	Rhodoluna	0	15	0	0	0	0	0	0	0	0	0.092	0	0	0	0	0	0	0	3.947	0.2113	1	Osmoregulation	MtrA	168795	169481	1	C	Response regulator receiver domain [PF00072.27]; Transcriptional regulatory protein, C terminal [PF00486.31]			K07776	regX3; two-component system, OmpR family, response regulator RegX3	Signal transduction
NODE 2785 length 20222 cov 36.685787 7	NODE 2785 length 20222 cov 36.685787	681	Ww142 Actinomycetota	Rhodoluna	17	30	0	0	0	0	0	0	0	0.217	0.185	0	0	0	0	0	0	0	5.98	0.0013	0.1093	Osmoregulation	MtrA	7939	8619	-1	C	Response regulator receiver domain [PF00072.27]; Transcriptional regulatory protein, C terminal [PF00486.31]			K07670	mtrA; two-component system, OmpR family, response regulator MtrA	Signal transduction
NODE 2405 length 22430 cov 3.366175 11	NODE 2405 length 22430 cov 3.366175	693	Ww103 Actinomycetota	Aquiluna	0	0	0	0	0	0	7	0	0	0	0	0	0	0	0	0.395	0	0	-3.823	0.1344	1	Osmoregulation	MtrA	8737	9429	1	C	Response regulator receiver domain [PF00072.27]; Transcriptional regulatory protein, C terminal [PF00486.31]			K02483	K02483; two-component system, OmpR family, response regulator	Protein families: signaling and cellular processes
NODE 20 length 361489 cov 8.608037 167	NODE 20 length 361489 cov 8.608037	678	Ww155 Actinomycetota	Rhodoluna	0	8	0	0	0	0	0	0	0	0	0.049	0	0	0	0	0	0	0	3.128	0.4622	1	Osmoregulation	MtrA	172701	173378	1	C	Response regulator receiver domain [PF00072.27]; Transcriptional regulatory protein, C terminal [PF00486.31]			K07670	mtrA; two-component system, OmpR family, response regulator MtrA	Signal transduction
NODE 17777 length 5398 cov 72.597499 3	NODE 17777 length 5398 cov 72.597499	693	Ww97 Actinomycetota	Aquiluna	0	0	26	47	34	14	46	119	218	0	0	2.951	5.263	4.125	2.061	2.595	7.41	8.942	-10.088	0	0	Osmoregulation	MtrA	1758	2450	-1	C	Response regulator receiver domain [PF00072.27]; Transcriptional regulatory protein, C terminal [PF00486.31]			K02483	K02483; two-component system, OmpR family, response regulator	Protein families: signaling and cellular processes
NODE 172 length 106358 cov 15.965916 65	NODE 172 length 106358 cov 15.965916	681	Ww162 Actinomycetota	Rhodoluna	0	0	5	0	0	0	0	0	0	0	0	0.088	0	0	0	0	0	0	-2.745	0.3323	1	Osmoregulation	MtrA	76449	77129	-1	C	Response regulator receiver domain [PF00072.27]; Transcriptional regulatory protein, C terminal [PF00486.31]			K02483	K02483; two-component system, OmpR family, response regulator	Protein families: signaling and cellular processes
NODE 14847 length 6614 cov 12.091945 4	NODE 14847 length 6614 cov 12.091945	681	Ww162 Actinomycetota	Rhodoluna	0	0	9	0	0	0	0	0	0	0	0	0.158	0	0	0	0	0	0	-3.555	0.0778	0.758	Osmoregulation	MtrA	3058	3738	-1	C	Response regulator receiver domain [PF00072.27]; Transcriptional regulatory protein, C terminal [PF00486.31]			K02483	K02483; two-component system, OmpR family, response regulator	Protein families: signaling and cellular processes
NODE 1446 length 30733 cov 42.286456 2	NODE 1446 length 30733 cov 42.286456	678	Ww141 Actinomycetota	Rhodoluna	0	29	0	0	0	0	0	0	0	0	0.178	0	0	0	0	0	0	0	4.855	0.0229	0.368	Osmoregulation	MtrA	687	1364	-1	C	Response regulator receiver domain [PF00072.27]; Transcriptional regulatory protein, C terminal [PF00486.31]			K07670	mtrA; two-component system, OmpR family, response regulator MtrA	Signal transduction
NODE 13 length 432189 cov 41.842485 305	NODE 13 length 432189 cov 41.842485	687	Ww152 Actinomycetota	Rhodoluna	0	5	0	0	0	0	0	0	0	0	0.031	0	0	0	0	0	0	0	2.558	0.5962	1	Osmoregulation	MtrA	298042	298728	1	C	Response regulator receiver domain [PF00072.27]; Transcriptional regulatory protein, C terminal [PF00486.31]			K07776	regX3; two-component system, OmpR family, response regulator RegX3	Signal transduction
NODE 12882 length 7301 cov 42.061838 7	NODE 12882 length 7301 cov 42.061838	687	Ww141 Actinomycetota	Rhodoluna	0	20	0	0	0	0	0	0	0	0	0.123	0	0	0	0	0	0	0	4.34	0.0885	0.8077	Osmoregulation	MtrA	5142	5828	-1	C	Response regulator receiver domain [PF00072.27]; Transcriptional regulatory protein, C terminal [PF00486.31]			K07776	regX3; two-component system, OmpR family, response regulator RegX3	Signal transduction
NODE 10585 length 7764 cov 34.014654 2	NODE 10585 length 7764 cov 34.014654	687	Ww142 Actinomycetota	Rhodoluna	0	15	0	0	0	0	0	0	0	0	0.092	0	0	0	0	0	0	0	3.947	0.2113	1	Osmoregulation	MtrA	427	1113	-1	C	Response regulator receiver domain [PF00072.27]; Transcriptional regulatory protein, C terminal [PF00486.31]			K02483	K02483; two-component system, OmpR family, response regulator	Protein families: signaling and cellular processes
NODE 90 length 167710 cov 14.228058 147	NODE 90 length 167710 cov 14.228058	1620	Ww148 Actinomycetota	Rhodoluna	0	8	0	0	0	0	0	0	0	0	0.049	0	0	0	0	0	0	0	3.128	0.4622	1	Osmoregulation	MtrB	140440	142059	1	C	Histidine kinase-, DNA gyrase B-, and HSP90-like ATPase [PF02518.29]; His Kinase A (phospho-acceptor) domain [PF00512.28]; HAMP domain [PF00672.28]; Histidine kinase-, DNA gyrase B-, and HSP90-like ATPase [PF13589.9]			K07654	mtrB; two-component system, OmpR family, sensor histidine kinase MtrB	Signal transduction
NODE 78 length 181292 cov 12.771713 88	NODE 78 length 181292 cov 12.771713	1470	Ww148 Actinomycetota	Rhodoluna	0	29	0	0	0	0	0	0	0	0	0.178	0	0	0	0	0	0	0	4.855	0.0229	0.368	Osmoregulation	MtrB	86910	88379	-1	C	Histidine kinase-, DNA gyrase B-, and HSP90-like ATPase [PF02518.29]; His Kinase A (phospho-acceptor) domain [PF00512.28]			K02484	K02484; two-component system, OmpR family, sensor kinase	Signal transduction
NODE 666 length 55376 cov 54.803258 18	NODE 666 length 55376 cov 54.803258	1542	Ww97 Actinomycetota	Aquiluna	0	0	6	6	0	0	27	6	25	0	0	0.681	0.672	0	0	1.523	0.374	1.025	-7.148	0.003	0.0934	Osmoregulation	MtrB	19524	21065	1	C	Histidine kinase-, DNA gyrase B-, and HSP90-like ATPase [PF02518.29]; HAMP domain [PF00672.28]; His Kinase A (phospho-acceptor) domain [PF00512.28]			K07654	mtrB; two-component system, OmpR family, sensor histidine kinase MtrB	Signal transduction
NODE 6445 length 11778 cov 8.449773 11	NODE 6445 length 11778 cov 8.449773	1143	Ww158 Actinomycetota	Rhodoluna	0	5	0	0	0	0	0	0	0	0	0.031	0	0	0	0	0	0	0	2.558	0.5962	1	Osmoregulation	MtrB	9232	10374	1	C	Histidine kinase-, DNA gyrase B-, and HSP90-like ATPase [PF02518.29]; His Kinase A (phospho-acceptor) domain [PF00512.28]; Histidine kinase-, DNA gyrase B-, and HSP90-like ATPase [PF13589.9]			K07768	senX3; two-component system, OmpR family, sensor histidine kinase SenX3	Signal transduction
NODE 5269 length 13383 cov 8.026844 7	NODE 5269 length 13383 cov 8.026844	1590	Ww158 Actinomycetota	Rhodoluna	0	20	0	0	0	0	0	0	0	0	0.123	0	0	0	0	0	0	0	4.34	0.0885	0.8077	Osmoregulation	MtrB	6512	8101	1	C	Histidine kinase-, DNA gyrase B-, and HSP90-like ATPase [PF02518.29]; His Kinase A (phospho-acceptor) domain [PF00512.28]; HAMP domain [PF00672.28]			K07654	mtrB; two-component system, OmpR family, sensor histidine kinase MtrB	Signal transduction
NODE 4878 length 14043 cov 15.193938 5	NODE 4878 length 14043 cov 15.193938	1581	Ww162 Actinomycetota	Rhodoluna	0	25	0	0	0	0	0	0	0	0	0.154	0	0	0	0	0	0	0	4.649	0.0391	0.494	Osmoregulation	MtrB	3876	5456	-1	C	Histidine kinase-, DNA gyrase B-, and HSP90-like ATPase [PF02518.29]; His Kinase A (phospho-acceptor) domain [PF00512.28]; HAMP domain [PF00672.28]			K07654	mtrB; two-component system, OmpR family, sensor histidine kinase MtrB	Signal transduction
NODE 46 length 243637 cov 9.594433 129	NODE 46 length 243637 cov 9.594433	1485	Ww150 Actinomycetota	Rhodoluna	21	62	12	0	5	0	0	0	0	0.268	0.382	0.21	0	0.651	0	0	0	0	1.347	0.3713	1	Osmoregulation	MtrB	125346	126830	1	C	Histidine kinase-, DNA gyrase B-, and HSP90-like ATPase [PF02518.29]; His Kinase A (phospho-acceptor) domain [PF00512.28]			K02484	K02484; two-component system, OmpR family, sensor kinase	Signal transduction
NODE 44 length 249784 cov 17.340038 95	NODE 44 length 249784 cov 17.340038	1470	Ww138 Actinomycetota	Rhodoluna	0	5	0	0	0	0	0	0	0	0	0.031	0	0	0	0	0	0	0	2.558	0.5962	1	Osmoregulation	MtrB	89616	91085	1	C	Histidine kinase-, DNA gyrase B-, and HSP90-like ATPase [PF02518.29]; His Kinase A (phospho-acceptor) domain [PF00512.28]			K02484	K02484; two-component system, OmpR family, sensor kinase	Signal transduction
NODE 4106 length 15251 cov 43.514210 12	NODE 4106 length 15251 cov 43.514210	1479	Ww142 Actinomycetota	Rhodoluna	19	70	65	17	0	0	0	0	0	0.242	0.431	1.14	1.173	0	0	0	0	0	-0.048	0.9766	1	Osmoregulation	MtrB	13222	14700	1	C	Histidine kinase-, DNA gyrase B-, and HSP90-like ATPase [PF02518.29]; His Kinase A (phospho-acceptor) domain [PF00512.28]; HAMP domain [PF00672.28]			K02484	K02484; two-component system, OmpR family, sensor kinase	Signal transduction
NODE 4 length 725811 cov 36.705177 195	NODE 4 length 725811 cov 36.705177	1485	Ww152 Actinomycetota	Rhodoluna	0	37	0	0	0	0	0	0	0	0	0.228	0	0	0	0	0	0	0	5.194	0.0095	0.2328	Osmoregulation	MtrB	185355	186839	-1	C	Histidine kinase-, DNA gyrase B-, and HSP90-like ATPase [PF02518.29]; His Kinase A (phospho-acceptor) domain [PF00512.28]; HAMP domain [PF00672.28]			K02484	K02484; two-component system, OmpR family, sensor kinase	Signal transduction
NODE 4 length 725811 cov 36.705177 132	NODE 4 length 725811 cov 36.705177	1599	Ww152 Actinomycetota	Rhodoluna	0	10	0	0	0	0	0	0	0	0	0.062	0	0	0	0	0	0	0	3.412	0.3879	1	Osmoregulation	MtrB	124481	126079	1	C	Histidine kinase-, DNA gyrase B-, and HSP90-like ATPase [PF02518.29]; His Kinase A (phospho-acceptor) domain [PF00512.28]; HAMP domain [PF00672.28]			K07654	mtrB; two-component system, OmpR family, sensor histidine kinase MtrB	Signal transduction
NODE 3518 length 17262 cov 8.257978 15	NODE 3518 length 17262 cov 8.257978	1485	Ww158 Actinomycetota	Rhodoluna	0	27	0	0	0	0	0	0	0	0	0.166	0	0	0	0	0	0	0	4.755	0.0297	0.4282	Osmoregulation	MtrB	14922	16406	1	C	Histidine kinase-, DNA gyrase B-, and HSP90-like ATPase [PF02518.29]; His Kinase A (phospho-acceptor) domain [PF00512.28]; HAMP domain [PF00672.28]			K02484	K02484; two-component system, OmpR family, sensor kinase	Signal transduction
NODE 34 length 279411 cov 8.500301 163	NODE 34 length 279411 cov 8.500301	1473	Ww155 Actinomycetota	Rhodoluna	0	16	0	0	0	0	0	0	0	0	0.098	0	0	0	0	0	0	0	4.034	0.1815	1	Osmoregulation	MtrB	181759	183231	-1	C	Histidine kinase-, DNA gyrase B-, and HSP90-like ATPase [PF02518.29]; His Kinase A (phospho-acceptor) domain [PF00512.28]; GHKL domain [PF14501.9]; HAMP domain [PF00672.28]			K02484	K02484; two-component system, OmpR family, sensor kinase	Signal transduction
NODE 34 length 279411 cov 8.500301 147	NODE 34 length 279411 cov 8.500301	1146	Ww155 Actinomycetota	Rhodoluna	0	13	0	0	0	0	0	0	0	0	0.08	0	0	0	0	0	0	0	3.755	0.2778	1	Osmoregulation	MtrB	167653	168798	1	C	Histidine kinase-, DNA gyrase B-, and HSP90-like ATPase [PF02518.29]; His Kinase A (phospho-acceptor) domain [PF00512.28]			K07768	senX3; two-component system, OmpR family, sensor histidine kinase SenX3	Signal transduction
NODE 3104 length 15319 cov 7.921898 3	NODE 3104 length 15319 cov 7.921898	1590	Ww145 Actinomycetota	Rhodoluna	0	26	0	0	0	0	0	0	0	0	0.16	0	0	0	0	0	0	0	4.703	0.034	0.4569	Osmoregulation	MtrB	1156	2745	1	C	Histidine kinase-, DNA gyrase B-, and HSP90-like ATPase [PF02518.29]; His Kinase A (phospho-acceptor) domain [PF00512.28]; HAMP domain [PF00672.28]			K07654	mtrB; two-component system, OmpR family, sensor histidine kinase MtrB	Signal transduction
NODE 295 length 79613 cov 9.969808 37	NODE 295 length 79613 cov 9.969808	1593	Ww150 Actinomycetota	Rhodoluna	0	7	0	0	0	0	0	0	0	0	0.043	0	0	0	0	0	0	0	2.963	0.5023	1	Osmoregulation	MtrB	39118	40710	1	C	Histidine kinase-, DNA gyrase B-, and HSP90-like ATPase [PF02518.29]; His Kinase A (phospho-acceptor) domain [PF00512.28]; HAMP domain [PF00672.28]			K07654	mtrB; two-component system, OmpR family, sensor histidine kinase MtrB	Signal transduction
NODE 2931 length 19710 cov 40.280055 20	NODE 2931 length 19710 cov 40.280055	1029	Ww141 Actinomycetota	Rhodoluna	0	13	0	0	0	0	0	0	0	0	0.08	0	0	0	0	0	0	0	3.755	0.2778	1	Osmoregulation	MtrB	18680	19708	-1	C	Histidine kinase-, DNA gyrase B-, and HSP90-like ATPase [PF02518.29]; HAMP domain [PF00672.28]; His Kinase A (phospho-acceptor) domain [PF00512.28]			K07654	mtrB; two-component system, OmpR family, sensor histidine kinase MtrB	Signal transduction
NODE 2785 length 20222 cov 36.685787 6	NODE 2785 length 20222 cov 36.685787	1476	Ww142 Actinomycetota	Rhodoluna	0	36	0	8	0	0	0	0	0	0	0.222	0	0.552	0	0	0	0	0	0.347	0.8277	1	Osmoregulation	MtrB	6358	7833	-1	C	Histidine kinase-, DNA gyrase B-, and HSP90-like ATPase [PF02518.29]; His Kinase A (phospho-acceptor) domain [PF00512.28]; HAMP domain [PF00672.28]			K07654	mtrB; two-component system, OmpR family, sensor histidine kinase MtrB	Signal transduction
NODE 2405 length 22430 cov 3.366175 12	NODE 2405 length 22430 cov 3.366175	1440	Ww103 Actinomycetota	Aquiluna	0	0	5	0	0	0	0	0	0	0	0	0.568	0	0	0	0	0	0	-4.253	0.1346	1	Osmoregulation	MtrB	9433	10872	1	C	Histidine kinase-, DNA gyrase B-, and HSP90-like ATPase [PF02518.29]; His Kinase A (phospho-acceptor) domain [PF00512.28]; HAMP domain [PF00672.28]			K02484	K02484; two-component system, OmpR family, sensor kinase	Signal transduction
NODE 21663 length 4692 cov 2.735069 4	NODE 21663 length 4692 cov 2.735069	1059	Ww103 Actinomycetota	Aquiluna	0	0	0	0	0	0	6	0	0	0	0	0	0	0	0	0.338	0	0	-3.622	0.1289	1	Osmoregulation	MtrB	2135	3193	1	C	Histidine kinase-, DNA gyrase B-, and HSP90-like ATPase [PF02518.29]; His Kinase A (phospho-acceptor) domain [PF00512.28]			K07768	senX3; two-component system, OmpR family, sensor histidine kinase SenX3	Signal transduction
NODE 20 length 361489 cov 8.608037 168	NODE 20 length 361489 cov 8.608037	1590	Ww155 Actinomycetota	Rhodoluna	0	13	0	0	0	0	0	0	0	0	0.08	0	0	0	0	0	0	0	3.755	0.2778	1	Osmoregulation	MtrB	173379	174968	1	C	Histidine kinase-, DNA gyrase B-, and HSP90-like ATPase [PF02518.29]; His Kinase A (phospho-acceptor) domain [PF00512.28]; HAMP domain [PF00672.28]			K07654	mtrB; two-component system, OmpR family, sensor histidine kinase MtrB	Signal transduction
NODE 17777 length 5398 cov 72.597499 2	NODE 17777 length 5398 cov 72.597499	1437	Ww97 Actinomycetota	Aquiluna	0	0	6	6	0	0	0	9	29	0	0	0.681	0.672	0	0	0	0.56	1.19	-6.682	0.0138	0.3719	Osmoregulation	MtrB	303	1739	-1	C	Histidine kinase-, DNA gyrase B-, and HSP90-like ATPase [PF02518.29]; His Kinase A (phospho-acceptor) domain [PF00512.28]; HAMP domain [PF00672.28]			K02484	K02484; two-component system, OmpR family, sensor kinase	Signal transduction
NODE 13 length 432189 cov 41.842485 304	NODE 13 length 432189 cov 41.842485	1155	Ww152 Actinomycetota	Rhodoluna	6	5	0	0	0	0	0	0	0	0.076	0.031	0	0	0	0	0	0	0	4.132	0.1496	1	Osmoregulation	MtrB	296888	298042	1	C	Histidine kinase-, DNA gyrase B-, and HSP90-like ATPase [PF02518.29]; His Kinase A (phospho-acceptor) domain [PF00512.28]; Histidine kinase-, DNA gyrase B-, and HSP90-like ATPase [PF13589.9]			K07768	senX3; two-component system, OmpR family, sensor histidine kinase SenX3	Signal transduction
NODE 12882 length 7301 cov 42.061838 8	NODE 12882 length 7301 cov 42.061838	1146	Ww141 Actinomycetota	Rhodoluna	0	17	0	0	0	0	0	0	0	0	0.105	0	0	0	0	0	0	0	4.117	0.1522	1	Osmoregulation	MtrB	5832	6977	-1	C	Histidine kinase-, DNA gyrase B-, and HSP90-like ATPase [PF02518.29]; His Kinase A (phospho-acceptor) domain [PF00512.28]			K07768	senX3; two-component system, OmpR family, sensor histidine kinase SenX3	Signal transduction
NODE 12 length 435571 cov 16.873209 259	NODE 12 length 435571 cov 16.873209	1512	Ww138 Actinomycetota	Rhodoluna	0	5	0	0	0	0	0	0	0	0	0.031	0	0	0	0	0	0	0	2.558	0.5962	1	Osmoregulation	MtrB	294841	296352	-1	C	Histidine kinase-, DNA gyrase B-, and HSP90-like ATPase [PF02518.29]; His Kinase A (phospho-acceptor) domain [PF00512.28]; HAMP domain [PF00672.28]; Histidine kinase-, DNA gyrase B-, and HSP90-like ATPase [PF13589.9]			K07654	mtrB; two-component system, OmpR family, sensor histidine kinase MtrB	Signal transduction
NODE 117 length 142106 cov 5.687044 65	NODE 117 length 142106 cov 5.687044	1485	Ww147 Actinomycetota	Rhodoluna	0	9	0	0	0	0	0	0	0	0	0.055	0	0	0	0	0	0	0	3.277	0.424	1	Osmoregulation	MtrB	61839	63323	1	C	Histidine kinase-, DNA gyrase B-, and HSP90-like ATPase [PF02518.29]; His Kinase A (phospho-acceptor) domain [PF00512.28]; HAMP domain [PF00672.28]			K02484	K02484; two-component system, OmpR family, sensor kinase	Signal transduction
NODE 63 length 199185 cov 9.844422 169	NODE 63 length 199185 cov 9.844422	963	Ww150 Actinomycetota	Rhodoluna	0	6	0	0	0	0	0	0	0	0	0.037	0	0	0	0	0	0	0	2.775	0.5476	1	Osmoregulation	NhaA	173674	174636	-1	C	Na+/H+ antiporter 1 [PF06965.15]			K03313	nhaA; Na+:H+ antiporter, NhaA family	Protein families: signaling and cellular processes
NODE 57 length 210100 cov 9.295139 90	NODE 57 length 210100 cov 9.295139	924	Ww155 Actinomycetota	Rhodoluna	0	15	0	0	0	0	0	0	0	0	0.092	0	0	0	0	0	0	0	3.947	0.2113	1	Osmoregulation	NhaA	92273	93196	-1	C	Na+/H+ antiporter 1 [PF06965.15]			K03313	nhaA; Na+:H+ antiporter, NhaA family	Protein families: signaling and cellular processes
NODE 4213 length 15393 cov 41.965427 13	NODE 4213 length 15393 cov 41.965427	960	Ww141 Actinomycetota	Rhodoluna	0	14	0	0	0	0	0	0	0	0	0.086	0	0	0	0	0	0	0	3.854	0.2425	1	Osmoregulation	NhaA	10330	11289	-1	C	Na+/H+ antiporter 1 [PF06965.15]			K03313	nhaA; Na+:H+ antiporter, NhaA family	Protein families: signaling and cellular processes
NODE 37 length 283349 cov 14.670700 154	NODE 37 length 283349 cov 14.670700	1101	Ww148 Actinomycetota	Rhodoluna	0	17	0	0	0	0	0	0	0	0	0.105	0	0	0	0	0	0	0	4.117	0.1522	1	Osmoregulation	NhaA	163482	164582	1	C	Na+/H+ antiporter 1 [PF06965.15]			K03313	nhaA; Na+:H+ antiporter, NhaA family	Protein families: signaling and cellular processes
NODE 3672 length 16656 cov 51.464409 16	NODE 3672 length 16656 cov 51.464409	984	Ww97 Actinomycetota	Aquiluna	0	0	0	0	7	0	19	8	25	0	0	0	0	0.849	0	1.072	0.498	1.025	-6.841	0.0092	0.2615	Osmoregulation	NhaA	13510	14493	-1	C	Na+/H+ antiporter 1 [PF06965.15]			K03313	nhaA; Na+:H+ antiporter, NhaA family	Protein families: signaling and cellular processes
NODE 29888 length 3757 cov 1.590484 5	NODE 29888 length 3757 cov 1.590484	831	Ww103 Actinomycetota	Aquiluna	0	0	0	0	0	0	0	0	6	0	0	0	0	0	0	0	0	0.246	-3.242	0.1241	1	Osmoregulation	NhaA	2925	3755	-1	C	Na+/H+ antiporter 1 [PF06965.15]			K03313	nhaA; Na+:H+ antiporter, NhaA family	Protein families: signaling and cellular processes
NODE 11036 length 7547 cov 57.922435 1	NODE 11036 length 7547 cov 57.922435	1119	Ww97 Actinomycetota	Aquiluna	0	0	0	26	26	10	92	41	157	0	0	0	2.911	3.155	1.472	5.189	2.553	6.44	-9.483	0	0	Osmoregulation	OpuA	6	1124	-1	C	ABC transporter [PF00005.30]			K05847	opuA; osmoprotectant transport system ATP-binding protein	Membrane transport
NODE 6216 length 12031 cov 8.406297 6	NODE 6216 length 12031 cov 8.406297	789	Ww158 Actinomycetota	Rhodoluna	0	9	0	0	0	0	0	0	0	0	0.055	0	0	0	0	0	0	0	3.277	0.424	1	Osmoregulation	OpuBD	4435	5223	1	C	Binding-protein-dependent transport system inner membrane component [PF00528.25]			K05846	opuBD; osmoprotectant transport system permease protein	Membrane transport
NODE 14842 length 6115 cov 47.870370 8	NODE 14842 length 6115 cov 47.870370	654	Ww97 Actinomycetota	Aquiluna	0	0	0	0	7	0	12	0	30	0	0	0	0	0.849	0	0.677	0	1.231	-6.521	0.0221	0.5604	Osmoregulation	OpuBD	5461	6114	-1	C	Binding-protein-dependent transport system inner membrane component [PF00528.25]			K05846	opuBD; osmoprotectant transport system permease protein	Membrane transport
NODE 11036 length 7547 cov 57.922435 2	NODE 11036 length 7547 cov 57.922435	657	Ww97 Actinomycetota	Aquiluna	0	0	0	6	0	0	20	9	13	0	0	0	0.672	0	0	1.128	0.56	0.533	-6.592	0.0156	0.4162	Osmoregulation	OpuBD	1121	1777	-1	C	Binding-protein-dependent transport system inner membrane component [PF00528.25]			K05846	opuBD; osmoprotectant transport system permease protein	Membrane transport
NODE 6216 length 12031 cov 8.406297 7	NODE 6216 length 12031 cov 8.406297	930	Ww158 Actinomycetota	Rhodoluna	6	15	0	0	0	0	0	0	0	0.076	0.092	0	0	0	0	0	0	0	4.763	0.0294	0.4282	Osmoregulation	OpuC	5270	6199	1	C	Substrate binding domain of ABC-type glycine betaine transport system [PF04069.15]			K05845	opuC; osmoprotectant transport system substrate-binding protein	Membrane transport
NODE 2943 length 19515 cov 3.976797 15	NODE 2943 length 19515 cov 3.976797	933	Ww103 Actinomycetota	Aquiluna	0	0	0	0	0	0	16	6	34	0	0	0	0	0	0	0.903	0.374	1.395	-6.501	0.0217	0.5515	Osmoregulation	OpuC	17785	18717	1	C	Substrate binding domain of ABC-type glycine betaine transport system [PF04069.15]			K05845	opuC; osmoprotectant transport system substrate-binding protein	Membrane transport
NODE 11036 length 7547 cov 57.922435 3	NODE 11036 length 7547 cov 57.922435	960	Ww97 Actinomycetota	Aquiluna	0	0	17	104	58	69	447	201	349	0	0	1.93	11.645	7.037	10.156	25.214	12.517	14.315	-11.392	0	0	Osmoregulation	OpuC	1784	2743	-1	C	Substrate binding domain of ABC-type glycine betaine transport system [PF04069.15]			K05845	opuC; osmoprotectant transport system substrate-binding protein	Membrane transport
NODE 530 length 58330 cov 5.518665 19	NODE 530 length 58330 cov 5.518665	786	Ww147 Actinomycetota	Rhodoluna	0	5	0	0	0	0	0	0	0	0	0.031	0	0	0	0	0	0	0	2.558	0.5962	1	Photoheterotrophy	AcR	12692	13477	-1	D	Bacteriorhodopsin-like protein [PF01036.21]
NODE 4915 length 13976 cov 9.318080 13	NODE 4915 length 13976 cov 9.318080	795	Ww158 Actinomycetota	Rhodoluna	28	50	16	0	0	0	0	0	0	0.357	0.308	0.281	0	0	0	0	0	0	2.509	0.0859	0.8077	Photoheterotrophy	AcR	11535	12329	1	D	Bacteriorhodopsin-like protein [PF01036.21]
NODE 49011 length 2679 cov 2.815090 3	NODE 49011 length 2679 cov 2.815090	759	Ww103 Actinomycetota	Aquiluna	0	0	12	12	0	11	67	42	27	0	0	1.362	1.344	0	1.619	3.779	2.615	1.107	-8.6	0	0.0001	Photoheterotrophy	AcR	981	1739	-1	D	Bacteriorhodopsin-like protein [PF01036.21]
NODE 4 length 725811 cov 36.705177 40	NODE 4 length 725811 cov 36.705177	795	Ww152 Actinomycetota	Rhodoluna	15	0	0	0	0	0	0	0	0	0.191	0	0	0	0	0	0	0	0	4.921	0.0201	0.3465	Photoheterotrophy	AcR	25038	25832	-1	D	Bacteriorhodopsin-like protein [PF01036.21]
NODE 37 length 283349 cov 14.670700 67	NODE 37 length 283349 cov 14.670700	774	Ww148 Actinomycetota	Rhodoluna	0	16	0	0	0	0	0	0	0	0	0.098	0	0	0	0	0	0	0	4.034	0.1815	1	Photoheterotrophy	AcR	66555	67328	1	D	Bacteriorhodopsin-like protein [PF01036.21]
NODE 19956 length 5339 cov 6.147949 6	NODE 19956 length 5339 cov 6.147949	795	Ww158 Actinomycetota	Rhodoluna	11	5	0	0	0	0	0	0	0	0.14	0.031	0	0	0	0	0	0	0	4.77	0.0292	0.4282	Photoheterotrophy	AcR	3811	4605	-1	D	Bacteriorhodopsin-like protein [PF01036.21]
NODE 81 length 175748 cov 12.853012 164	NODE 81 length 175748 cov 12.853012	897	Ww148 Actinomycetota	Rhodoluna	0	5	0	0	0	0	0	0	0	0	0.031	0	0	0	0	0	0	0	2.558	0.5962	1	Photoheterotrophy	CrtB	171792	172688	1	C	Squalene/phytoene synthase [PF00494.22]			K02291	crtB; 15-cis-phytoene synthase	Metabolism of terpenoids and polyketides
NODE 666 length 55376 cov 54.803258 41	NODE 666 length 55376 cov 54.803258	945	Ww97 Actinomycetota	Aquiluna	0	0	0	5	0	0	12	13	9	0	0	0	0.56	0	0	0.677	0.81	0.369	-6.332	0.0253	0.6288	Photoheterotrophy	CrtB	39059	40003	-1	C	Squalene/phytoene synthase [PF00494.22]			K02291	crtB; 15-cis-phytoene synthase	Metabolism of terpenoids and polyketides
NODE 40972 length 3025 cov 43.187328 3	NODE 40972 length 3025 cov 43.187328	873	Ww142 Actinomycetota	Rhodoluna	0	9	0	0	0	0	0	0	0	0	0.055	0	0	0	0	0	0	0	3.277	0.424	1	Photoheterotrophy	CrtB	2094	2966	1	C	Squalene/phytoene synthase [PF00494.22]			K02291	crtB; 15-cis-phytoene synthase	Metabolism of terpenoids and polyketides
NODE 4 length 725811 cov 36.705177 158	NODE 4 length 725811 cov 36.705177	897	Ww152 Actinomycetota	Rhodoluna	0	13	0	0	0	0	0	0	0	0	0.08	0	0	0	0	0	0	0	3.755	0.2778	1	Photoheterotrophy	CrtB	149887	150783	-1	C	Squalene/phytoene synthase [PF00494.22]			K02291	crtB; 15-cis-phytoene synthase	Metabolism of terpenoids and polyketides
NODE 295 length 79613 cov 9.969808 65	NODE 295 length 79613 cov 9.969808	891	Ww150 Actinomycetota	Rhodoluna	0	5	0	0	0	0	0	0	0	0	0.031	0	0	0	0	0	0	0	2.558	0.5962	1	Photoheterotrophy	CrtB	66483	67373	-1	C	Squalene/phytoene synthase [PF00494.22]			K02291	crtB; 15-cis-phytoene synthase	Metabolism of terpenoids and polyketides
NODE 14447 length 6743 cov 7.629266 6	NODE 14447 length 6743 cov 7.629266	897	Ww158 Actinomycetota	Rhodoluna	0	5	0	0	0	0	0	0	0	0	0.031	0	0	0	0	0	0	0	2.558	0.5962	1	Photoheterotrophy	CrtB	3913	4809	-1	C	Squalene/phytoene synthase [PF00494.22]			K02291	crtB; 15-cis-phytoene synthase	Metabolism of terpenoids and polyketides
NODE 1341 length 32273 cov 36.288536 3	NODE 1341 length 32273 cov 36.288536	894	Ww141 Actinomycetota	Rhodoluna	0	12	0	0	0	0	0	0	0	0	0.074	0	0	0	0	0	0	0	3.649	0.3173	1	Photoheterotrophy	CrtB	2203	3096	-1	C	Squalene/phytoene synthase [PF00494.22]			K02291	crtB; 15-cis-phytoene synthase	Metabolism of terpenoids and polyketides
NODE 666 length 55376 cov 54.803258 37	NODE 666 length 55376 cov 54.803258	858	Ww97 Actinomycetota	Aquiluna	0	0	0	0	0	0	8	0	7	0	0	0	0	0	0	0.451	0	0.287	-4.678	0.1138	1	Photoheterotrophy	CrtEb	36024	36881	-1	C	UbiA prenyltransferase family [PF01040.21]			K23155	crtEb; lycopene elongase/hydratase (flavuxanthin-forming)	Unclassified: metabolism
NODE 27631 length 3287 cov 5.874605 2	NODE 27631 length 3287 cov 5.874605	870	Ww145 Actinomycetota	Rhodoluna	6	14	0	0	0	0	0	0	0	0.076	0.086	0	0	0	0	0	0	0	4.711	0.0337	0.4569	Photoheterotrophy	CrtEb	625	1494	-1	C	UbiA prenyltransferase family [PF01040.21]			K23155	crtEb; lycopene elongase/hydratase (flavuxanthin-forming)	Unclassified: metabolism
NODE 26812 length 4051 cov 29.411450 4	NODE 26812 length 4051 cov 29.411450	864	Ww142 Actinomycetota	Rhodoluna	0	13	0	0	0	0	0	0	0	0	0.08	0	0	0	0	0	0	0	3.755	0.2778	1	Photoheterotrophy	CrtEb	2300	3163	1	C	UbiA prenyltransferase family [PF01040.21]			K23155	crtEb; lycopene elongase/hydratase (flavuxanthin-forming)	Unclassified: metabolism
NODE 81 length 175748 cov 12.853012 165	NODE 81 length 175748 cov 12.853012	1584	Ww148 Actinomycetota	Rhodoluna	18	9	0	0	0	0	0	0	0	0.229	0.055	0	0	0	0	0	0	0	5.488	0.0044	0.1624	Photoheterotrophy	CrtI	172685	174268	1	D	Flavin containing amine oxidoreductase [PF01593.27]; NAD(P)-binding Rossmann-like domain [PF13450.9]; FAD dependent oxidoreductase [PF01266.27]; Flavin-binding monooxygenase-like [PF00743.22]; FAD binding domain [PF01494.22]
NODE 666 length 55376 cov 54.803258 40	NODE 666 length 55376 cov 54.803258	1578	Ww97 Actinomycetota	Aquiluna	0	0	48	14	32	29	96	36	71	0	0	5.448	1.568	3.883	4.268	5.415	2.242	2.912	-9.697	0	0	Photoheterotrophy	CrtI	37485	39062	-1	D	Flavin containing amine oxidoreductase [PF01593.27]; NAD(P)-binding Rossmann-like domain [PF13450.9]; FAD dependent oxidoreductase [PF01266.27]; Flavin-binding monooxygenase-like [PF00743.22]; FAD binding domain [PF01494.22]
NODE 4 length 725811 cov 36.705177 157	NODE 4 length 725811 cov 36.705177	1602	Ww152 Actinomycetota	Rhodoluna	5	12	0	0	0	0	0	0	0	0.064	0.074	0	0	0	0	0	0	0	4.48	0.0623	0.6571	Photoheterotrophy	CrtI	148289	149890	-1	D	Flavin containing amine oxidoreductase [PF01593.27]; NAD(P)-binding Rossmann-like domain [PF13450.9]; Flavin-binding monooxygenase-like [PF00743.22]; FAD binding domain [PF01494.22]; FAD dependent oxidoreductase [PF01266.27]
NODE 14447 length 6743 cov 7.629266 5	NODE 14447 length 6743 cov 7.629266	1602	Ww158 Actinomycetota	Rhodoluna	0	5	0	0	0	0	0	0	0	0	0.031	0	0	0	0	0	0	0	2.558	0.5962	1	Photoheterotrophy	CrtI	2315	3916	-1	D	Flavin containing amine oxidoreductase [PF01593.27]; NAD(P)-binding Rossmann-like domain [PF13450.9]; Flavin-binding monooxygenase-like [PF00743.22]; FAD binding domain [PF01494.22]; FAD dependent oxidoreductase [PF01266.27]
NODE 1341 length 32273 cov 36.288536 2	NODE 1341 length 32273 cov 36.288536	1605	Ww141 Actinomycetota	Rhodoluna	10	33	0	0	0	0	0	0	0	0.127	0.203	0	0	0	0	0	0	0	5.708	0.0024	0.1257	Photoheterotrophy	CrtI	599	2203	-1	D	Flavin containing amine oxidoreductase [PF01593.27]; NAD(P)-binding Rossmann-like domain [PF13450.9]; FAD binding domain [PF01494.22]; FAD dependent oxidoreductase [PF01266.27]; Flavin-binding monooxygenase-like [PF00743.22]
NODE 12 length 435571 cov 16.873209 60	NODE 12 length 435571 cov 16.873209	1401	Ww138 Actinomycetota	Rhodoluna	5	0	0	0	0	0	0	0	0	0.064	0	0	0	0	0	0	0	0	3.427	0.3872	1	Photoheterotrophy	CrtI	62047	63447	1	D	Flavin containing amine oxidoreductase [PF01593.27]; NAD(P)-binding Rossmann-like domain [PF13450.9]
NODE 12 length 435571 cov 16.873209 216	NODE 12 length 435571 cov 16.873209	1629	Ww138 Actinomycetota	Rhodoluna	0	7	0	0	0	0	0	0	0	0	0.043	0	0	0	0	0	0	0	2.963	0.5023	1	Photoheterotrophy	CrtI	234826	236454	1	D	Flavin containing amine oxidoreductase [PF01593.27]; NAD(P)-binding Rossmann-like domain [PF13450.9]; FAD binding domain [PF01494.22]; FAD dependent oxidoreductase [PF01266.27]; Flavin-binding monooxygenase-like [PF00743.22]; HI0933-like protein [PF03486.17]
NODE 26812 length 4051 cov 29.411450 3	NODE 26812 length 4051 cov 29.411450	291	Ww142 Actinomycetota	Rhodoluna	0	8	0	0	0	0	0	0	0	0	0.049	0	0	0	0	0	0	0	3.128	0.4622	1	Photoheterotrophy	CrtY	1997	2287	1	D	Lycopene cyclase [PF18916.3]
NODE 20 length 361489 cov 8.608037 195	NODE 20 length 361489 cov 8.608037	288	Ww155 Actinomycetota	Rhodoluna	0	5	0	0	0	0	0	0	0	0	0.031	0	0	0	0	0	0	0	2.558	0.5962	1	Photoheterotrophy	CrtY	200017	200304	-1	D	Lycopene cyclase [PF18916.3]
NODE 830 length 41469 cov 18.121529 14	NODE 830 length 41469 cov 18.121529	810	Ww138 Actinomycetota	Rhodoluna	8	5	0	0	0	0	0	0	0	0.102	0.031	0	0	0	0	0	0	0	4.422	0.0732	0.7332	Photoheterotrophy	HeR	13348	14157	1	D	Heliorhodopsin [PF18761.4]
NODE 10616 length 7750 cov 3.124787 6	NODE 10616 length 7750 cov 3.124787	765	Ww103 Actinomycetota	Aquiluna	0	0	9	0	0	0	0	0	0	0	0	1.022	0	0	0	0	0	0	-5.069	0.1152	1	Photoheterotrophy	HeR	6582	7346	-1	D	Heliorhodopsin [PF18761.4]
NODE 90 length 167710 cov 14.228058 157	NODE 90 length 167710 cov 14.228058	255	Ww148 Actinomycetota	Rhodoluna	0	0	6	0	0	0	0	0	0	0	0	0.105	0	0	0	0	0	0	-2.976	0.2428	1	Photoheterotrophy	WhiB	152055	152309	-1	C	Transcription factor WhiB [PF02467.19]			K18955	whiB1 2 3 4; WhiB family transcriptional regulator, redox-sensing transcriptional regulator	Protein families: genetic information processing
NODE 666 length 55376 cov 54.803258 28	NODE 666 length 55376 cov 54.803258	255	Ww97 Actinomycetota	Aquiluna	0	0	5	0	0	0	13	0	6	0	0	0.568	0	0	0	0.733	0	0.246	-5.69	0.0653	1	Photoheterotrophy	WhiB	30658	30912	-1	C	Transcription factor WhiB [PF02467.19]			K18955	whiB1 2 3 4; WhiB family transcriptional regulator, redox-sensing transcriptional regulator	Protein families: genetic information processing
NODE 666 length 55376 cov 54.803258 13	NODE 666 length 55376 cov 54.803258	306	Ww97 Actinomycetota	Aquiluna	0	0	0	0	0	0	9	13	16	0	0	0	0	0	0	0.508	0.81	0.656	-6.061	0.0414	0.9438	Photoheterotrophy	WhiB	12679	12984	1	C	Transcription factor WhiB [PF02467.19]			K18955	whiB1 2 3 4; WhiB family transcriptional regulator, redox-sensing transcriptional regulator	Protein families: genetic information processing
NODE 40797 length 3193 cov 17.036133 3	NODE 40797 length 3193 cov 17.036133	255	Ww162 Actinomycetota	Rhodoluna	0	20	0	0	0	0	0	0	0	0	0.123	0	0	0	0	0	0	0	4.34	0.0885	0.8077	Photoheterotrophy	WhiB	1858	2112	-1	C	Transcription factor WhiB [PF02467.19]			K18955	whiB1 2 3 4; WhiB family transcriptional regulator, redox-sensing transcriptional regulator	Protein families: genetic information processing
NODE 4 length 725811 cov 36.705177 142	NODE 4 length 725811 cov 36.705177	255	Ww152 Actinomycetota	Rhodoluna	7	8	0	0	0	0	0	0	0	0.089	0.049	0	0	0	0	0	0	0	4.484	0.062	0.6571	Photoheterotrophy	WhiB	136073	136327	-1	C	Transcription factor WhiB [PF02467.19]			K18955	whiB1 2 3 4; WhiB family transcriptional regulator, redox-sensing transcriptional regulator	Protein families: genetic information processing
NODE 4 length 725811 cov 36.705177 125	NODE 4 length 725811 cov 36.705177	306	Ww152 Actinomycetota	Rhodoluna	0	6	0	0	0	0	0	0	0	0	0.037	0	0	0	0	0	0	0	2.775	0.5476	1	Photoheterotrophy	WhiB	115887	116192	1	C	Transcription factor WhiB [PF02467.19]			K18955	whiB1 2 3 4; WhiB family transcriptional regulator, redox-sensing transcriptional regulator	Protein families: genetic information processing
NODE 33100 length 3505 cov 8.172872 5	NODE 33100 length 3505 cov 8.172872	255	Ww155 Actinomycetota	Rhodoluna	0	6	0	0	0	0	0	0	0	0	0.037	0	0	0	0	0	0	0	2.775	0.5476	1	Photoheterotrophy	WhiB	2509	2763	1	C	Transcription factor WhiB [PF02467.19]			K18955	whiB1 2 3 4; WhiB family transcriptional regulator, redox-sensing transcriptional regulator	Protein families: genetic information processing
NODE 3104 length 15319 cov 7.921898 10	NODE 3104 length 15319 cov 7.921898	255	Ww145 Actinomycetota	Rhodoluna	5	11	0	0	0	0	0	0	0	0.064	0.068	0	0	0	0	0	0	0	4.417	0.0737	0.7332	Photoheterotrophy	WhiB	10696	10950	-1	C	Transcription factor WhiB [PF02467.19]			K18955	whiB1 2 3 4; WhiB family transcriptional regulator, redox-sensing transcriptional regulator	Protein families: genetic information processing
NODE 295 length 79613 cov 9.969808 30	NODE 295 length 79613 cov 9.969808	306	Ww150 Actinomycetota	Rhodoluna	0	5	0	0	0	0	0	0	0	0	0.031	0	0	0	0	0	0	0	2.558	0.5962	1	Photoheterotrophy	WhiB	30570	30875	1	C	Transcription factor WhiB [PF02467.19]			K18955	whiB1 2 3 4; WhiB family transcriptional regulator, redox-sensing transcriptional regulator	Protein families: genetic information processing
NODE 2931 length 19710 cov 40.280055 10	NODE 2931 length 19710 cov 40.280055	255	Ww141 Actinomycetota	Rhodoluna	10	31	0	0	0	0	0	0	0	0.127	0.191	0	0	0	0	0	0	0	5.654	0.0028	0.1302	Photoheterotrophy	WhiB	8418	8672	1	C	Transcription factor WhiB [PF02467.19]			K18955	whiB1 2 3 4; WhiB family transcriptional regulator, redox-sensing transcriptional regulator	Protein families: genetic information processing
NODE 2785 length 20222 cov 36.685787 13	NODE 2785 length 20222 cov 36.685787	306	Ww142 Actinomycetota	Rhodoluna	6	33	6	0	0	0	0	0	0	0.076	0.203	0.105	0	0	0	0	0	0	2.247	0.1385	1	Photoheterotrophy	WhiB	16192	16497	-1	C	Transcription factor WhiB [PF02467.19]			K18955	whiB1 2 3 4; WhiB family transcriptional regulator, redox-sensing transcriptional regulator	Protein families: genetic information processing
NODE 20 length 361489 cov 8.608037 161	NODE 20 length 361489 cov 8.608037	306	Ww155 Actinomycetota	Rhodoluna	0	8	0	0	0	0	0	0	0	0	0.049	0	0	0	0	0	0	0	3.128	0.4622	1	Photoheterotrophy	WhiB	164805	165110	1	C	Transcription factor WhiB [PF02467.19]			K18955	whiB1 2 3 4; WhiB family transcriptional regulator, redox-sensing transcriptional regulator	Protein families: genetic information processing
NODE 1446 length 30733 cov 42.286456 9	NODE 1446 length 30733 cov 42.286456	306	Ww141 Actinomycetota	Rhodoluna	0	6	0	0	0	0	0	0	0	0	0.037	0	0	0	0	0	0	0	2.775	0.5476	1	Photoheterotrophy	WhiB	9199	9504	-1	C	Transcription factor WhiB [PF02467.19]			K18955	whiB1 2 3 4; WhiB family transcriptional regulator, redox-sensing transcriptional regulator	Protein families: genetic information processing
NODE 3861 length 15986 cov 55.033785 2	NODE 3861 length 15986 cov 55.033785	2103	Ww97 Actinomycetota	Aquiluna	13	17	0	0	0	0	0	0	0	0.229	0.16	0	0	0	0	0	0	0	5.487	0.0298	0.7224	Translation_EF	EF-G	1191	3293	-1	C	Elongation factor Tu GTP binding domain [PF00009.30]; Elongation factor G, domain IV [PF03764.21]; Elongation Factor G, domain III [PF14492.9]; Elongation factor G C-terminus [PF00679.27]; Elongation factor Tu domain 2 [PF03144.28]			K02355	fusA, GFM, EFG; elongation factor G	Protein families: genetic information processing
NODE 37 length 283349 cov 14.670700 262	NODE 37 length 283349 cov 14.670700	2103	Ww148 Actinomycetota	Rhodoluna	48	145	21	0	0	0	0	0	0	0.612	0.892	0.368	0	0	0	0	0	0	3.382	0.0186	0.3308	Translation_EF	EF-G	274431	276533	1	C	Elongation factor Tu GTP binding domain [PF00009.30]; Elongation factor G, domain IV [PF03764.21]; Elongation Factor G, domain III [PF14492.9]; Elongation factor G C-terminus [PF00679.27]; Elongation factor Tu domain 2 [PF03144.28]			K02355	fusA, GFM, EFG; elongation factor G	Protein families: genetic information processing
NODE 3421 length 17693 cov 42.385329 14	NODE 3421 length 17693 cov 42.385329	2103	Ww141 Actinomycetota	Rhodoluna	0	22	0	0	0	0	0	0	0	0	0.135	0	0	0	0	0	0	0	4.472	0.063	0.6571	Translation_EF	EF-G	15033	17135	1	C	Elongation factor Tu GTP binding domain [PF00009.30]; Elongation factor G, domain IV [PF03764.21]; Elongation Factor G, domain III [PF14492.9]; Elongation factor G C-terminus [PF00679.27]; Elongation factor Tu domain 2 [PF03144.28]			K02355	fusA, GFM, EFG; elongation factor G	Protein families: genetic information processing
NODE 44 length 249784 cov 17.340038 47	NODE 44 length 249784 cov 17.340038	480	Ww138 Actinomycetota	Rhodoluna	0	5	0	0	0	0	0	0	0	0	0.031	0	0	0	0	0	0	0	2.558	0.5962	1	Translation_EF	EF-GreA	39859	40338	1	C	Transcription elongation factor, N-terminal [PF03449.18]; Transcription elongation factor, GreA/GreB, C-term [PF01272.22]			K03624	greA; transcription elongation factor GreA	Protein families: genetic information processing
NODE 35122 length 2833 cov 6.490044 2	NODE 35122 length 2833 cov 6.490044	486	Ww145 Actinomycetota	Rhodoluna	6	10	0	0	0	0	0	0	0	0.076	0.062	0	0	0	0	0	0	0	4.482	0.0621	0.6571	Translation_EF	EF-GreA	508	993	1	C	Transcription elongation factor, N-terminal [PF03449.18]; Transcription elongation factor, GreA/GreB, C-term [PF01272.22]			K03624	greA; transcription elongation factor GreA	Protein families: genetic information processing
NODE 3274 length 18070 cov 38.858822 3	NODE 3274 length 18070 cov 38.858822	489	Ww142 Actinomycetota	Rhodoluna	0	18	5	0	0	0	0	0	0	0	0.111	0.088	0	0	0	0	0	0	1.198	0.5104	1	Translation_EF	EF-GreA	1610	2098	-1	C	Transcription elongation factor, N-terminal [PF03449.18]; Transcription elongation factor, GreA/GreB, C-term [PF01272.22]			K03624	greA; transcription elongation factor GreA	Protein families: genetic information processing
NODE 8 length 451094 cov 7.752236 262	NODE 8 length 451094 cov 7.752236	564	Ww155 Actinomycetota	Rhodoluna	0	15	5	0	0	0	0	0	0	0	0.092	0.088	0	0	0	0	0	0	0.97	0.6121	1	Translation_EF	EF-P	272825	273388	1	C	Elongation factor P, C-terminal [PF09285.14]; Elongation factor P (EF-P) KOW-like domain [PF08207.15]; Elongation factor P (EF-P) OB domain [PF01132.23]			K02356	efp; elongation factor P	Protein families: genetic information processing
NODE 553 length 61812 cov 34.650306 29	NODE 553 length 61812 cov 34.650306	564	Ww142 Actinomycetota	Rhodoluna	38	15	5	0	0	0	0	0	0	0.484	0.092	0.088	0	0	0	0	0	0	3.505	0.0204	0.3465	Translation_EF	EF-P	28707	29270	1	C	Elongation factor P, C-terminal [PF09285.14]; Elongation factor P (EF-P) KOW-like domain [PF08207.15]; Elongation factor P (EF-P) OB domain [PF01132.23]			K02356	efp; elongation factor P	Protein families: genetic information processing
NODE 540 length 55328 cov 7.097397 37	NODE 540 length 55328 cov 7.097397	564	Ww158 Actinomycetota	Rhodoluna	0	15	0	0	0	0	0	0	0	0	0.092	0	0	0	0	0	0	0	3.947	0.2113	1	Translation_EF	EF-P	39405	39968	-1	C	Elongation factor P, C-terminal [PF09285.14]; Elongation factor P (EF-P) KOW-like domain [PF08207.15]; Elongation factor P (EF-P) OB domain [PF01132.23]			K02356	efp; elongation factor P	Protein families: genetic information processing
NODE 4423 length 14485 cov 54.936369 14	NODE 4423 length 14485 cov 54.936369	564	Ww97 Actinomycetota	Aquiluna	0	0	19	18	9	8	48	30	48	0	0	2.157	2.015	1.092	1.178	2.708	1.868	1.969	-8.726	0	0	Translation_EF	EF-P	13373	13936	-1	C	Elongation factor P, C-terminal [PF09285.14]; Elongation factor P (EF-P) KOW-like domain [PF08207.15]; Elongation factor P (EF-P) OB domain [PF01132.23]			K02356	efp; elongation factor P	Protein families: genetic information processing
NODE 4 length 725811 cov 36.705177 498	NODE 4 length 725811 cov 36.705177	564	Ww152 Actinomycetota	Rhodoluna	0	7	0	0	0	0	0	0	0	0	0.043	0	0	0	0	0	0	0	2.963	0.5023	1	Translation_EF	EF-P	496542	497105	-1	C	Elongation factor P, C-terminal [PF09285.14]; Elongation factor P (EF-P) KOW-like domain [PF08207.15]; Elongation factor P (EF-P) OB domain [PF01132.23]			K02356	efp; elongation factor P	Protein families: genetic information processing
NODE 35 length 288723 cov 10.958971 7	NODE 35 length 288723 cov 10.958971	564	Ww148 Actinomycetota	Rhodoluna	11	5	12	0	0	0	0	0	0	0.14	0.031	0.21	0	0	0	0	0	0	0.818	0.6023	1	Translation_EF	EF-P	6618	7181	-1	C	Elongation factor P, C-terminal [PF09285.14]; Elongation factor P (EF-P) KOW-like domain [PF08207.15]; Elongation factor P (EF-P) OB domain [PF01132.23]			K02356	efp; elongation factor P	Protein families: genetic information processing
NODE 11 length 440182 cov 8.666494 165	NODE 11 length 440182 cov 8.666494	564	Ww150 Actinomycetota	Rhodoluna	0	6	0	0	0	0	0	0	0	0	0.037	0	0	0	0	0	0	0	2.775	0.5476	1	Translation_EF	EF-P	175860	176423	-1	C	Elongation factor P, C-terminal [PF09285.14]; Elongation factor P (EF-P) KOW-like domain [PF08207.15]; Elongation factor P (EF-P) OB domain [PF01132.23]			K02356	efp; elongation factor P	Protein families: genetic information processing
NODE 8 length 451094 cov 7.752236 57	NODE 8 length 451094 cov 7.752236	828	Ww155 Actinomycetota	Rhodoluna	36	29	0	0	0	0	0	0	0	0.459	0.178	0	0	0	0	0	0	0	6.637	0.0003	0.0742	Translation_EF	EF-Ts	51599	52426	1	C	Elongation factor TS [PF00889.22]			K02357	tsf, TSFM; elongation factor Ts	Protein families: genetic information processing
NODE 7296 length 10518 cov 17.304799 2	NODE 7296 length 10518 cov 17.304799	828	Ww138 Actinomycetota	Rhodoluna	10	27	0	0	0	0	0	0	0	0.127	0.166	0	0	0	0	0	0	0	5.54	0.0038	0.1508	Translation_EF	EF-Ts	410	1237	1	C	Elongation factor TS [PF00889.22]			K02357	tsf, TSFM; elongation factor Ts	Protein families: genetic information processing
NODE 5631 length 12823 cov 8.238073 11	NODE 5631 length 12823 cov 8.238073	828	Ww158 Actinomycetota	Rhodoluna	32	70	23	7	0	0	0	0	0	0.408	0.431	0.403	0.483	0	0	0	0	0	1.548	0.296	1	Translation_EF	EF-Ts	7518	8345	-1	C	Elongation factor TS [PF00889.22]			K02357	tsf, TSFM; elongation factor Ts	Protein families: genetic information processing
NODE 488 length 57727 cov 3.454015 36	NODE 488 length 57727 cov 3.454015	828	Ww156 Actinomycetota	Rhodoluna	9	7	7	0	0	0	0	0	0	0.115	0.043	0.123	0	0	0	0	0	0	1.269	0.4349	1	Translation_EF	EF-Ts	33705	34532	1	C	Elongation factor TS [PF00889.22]			K02357	tsf, TSFM; elongation factor Ts	Protein families: genetic information processing
NODE 4 length 725811 cov 36.705177 699	NODE 4 length 725811 cov 36.705177	828	Ww152 Actinomycetota	Rhodoluna	49	28	8	0	0	0	0	0	0	0.624	0.172	0.14	0	0	0	0	0	0	3.514	0.0173	0.3254	Translation_EF	EF-Ts	713300	714127	-1	C	Elongation factor TS [PF00889.22]			K02357	tsf, TSFM; elongation factor Ts	Protein families: genetic information processing
NODE 35 length 288723 cov 10.958971 199	NODE 35 length 288723 cov 10.958971	828	Ww148 Actinomycetota	Rhodoluna	32	95	6	0	0	0	0	0	0	0.408	0.585	0.105	0	0	0	0	0	0	4.133	0.0055	0.1797	Translation_EF	EF-Ts	219874	220701	-1	C	Elongation factor TS [PF00889.22]			K02357	tsf, TSFM; elongation factor Ts	Protein families: genetic information processing
NODE 3334 length 17814 cov 59.206183 18	NODE 3334 length 17814 cov 59.206183	828	Ww97 Actinomycetota	Aquiluna	0	0	272	295	259	146	408	261	738	0	0	30.873	33.031	31.426	21.489	23.014	16.253	30.271	-12.555	0	0	Translation_EF	EF-Ts	15908	16735	-1	C	Elongation factor TS [PF00889.22]			K02357	tsf, TSFM; elongation factor Ts	Protein families: genetic information processing
NODE 3037 length 15560 cov 7.951357 13	NODE 3037 length 15560 cov 7.951357	828	Ww145 Actinomycetota	Rhodoluna	98	138	22	8	0	0	0	0	0	1.249	0.849	0.386	0.552	0	0	0	0	0	2.794	0.0593	0.6571	Translation_EF	EF-Ts	10391	11218	-1	C	Elongation factor TS [PF00889.22]			K02357	tsf, TSFM; elongation factor Ts	Protein families: genetic information processing
NODE 30159 length 3733 cov 49.776578 4	NODE 30159 length 3733 cov 49.776578	828	Ww142 Actinomycetota	Rhodoluna	166	128	67	10	0	0	0	0	0	2.115	0.788	1.175	0.69	0	0	0	0	0	2.331	0.1463	1	Translation_EF	EF-Ts	1946	2773	-1	C	Elongation factor TS [PF00889.22]			K02357	tsf, TSFM; elongation factor Ts	Protein families: genetic information processing
NODE 17627 length 5431 cov 2.968550 5	NODE 17627 length 5431 cov 2.968550	828	Ww103 Actinomycetota	Aquiluna	0	0	10	0	0	0	6	16	10	0	0	1.135	0	0	0	0.338	0.996	0.41	-6.572	0.017	0.4463	Translation_EF	EF-Ts	2848	3675	-1	C	Elongation factor TS [PF00889.22]			K02357	tsf, TSFM; elongation factor Ts	Protein families: genetic information processing
NODE 1751 length 27468 cov 40.382821 10	NODE 1751 length 27468 cov 40.382821	828	Ww141 Actinomycetota	Rhodoluna	116	310	54	7	0	5	0	0	0	1.478	1.908	0.947	0.483	0	0.529	0	0	0	2.507	0.1274	1	Translation_EF	EF-Ts	6506	7333	-1	C	Elongation factor TS [PF00889.22]			K02357	tsf, TSFM; elongation factor Ts	Protein families: genetic information processing
NODE 12 length 435571 cov 16.873209 91	NODE 12 length 435571 cov 16.873209	828	Ww138 Actinomycetota	Rhodoluna	42	22	14	0	0	0	0	0	0	0.535	0.135	0.245	0	0	0	0	0	0	2.667	0.0684	0.7076	Translation_EF	EF-Ts	99992	100819	-1	C	Elongation factor TS [PF00889.22]			K02357	tsf, TSFM; elongation factor Ts	Protein families: genetic information processing
NODE 11 length 440182 cov 8.666494 363	NODE 11 length 440182 cov 8.666494	828	Ww150 Actinomycetota	Rhodoluna	82	39	5	0	0	0	0	0	0	1.045	0.24	0.088	0	0	0	0	0	0	4.687	0.0018	0.1153	Translation_EF	EF-Ts	398989	399816	-1	C	Elongation factor TS [PF00889.22]			K02357	tsf, TSFM; elongation factor Ts	Protein families: genetic information processing
NODE 104 length 154239 cov 5.219527 56	NODE 104 length 154239 cov 5.219527	828	Ww147 Actinomycetota	Rhodoluna	8	7	0	0	0	0	0	0	0	0.102	0.043	0	0	0	0	0	0	0	4.546	0.0523	0.5953	Translation_EF	EF-Ts	50978	51805	1	C	Elongation factor TS [PF00889.22]			K02357	tsf, TSFM; elongation factor Ts	Protein families: genetic information processing
NODE 4022 length 12629 cov 10.748561 1	NODE 4022 length 12629 cov 10.748561	972	Ww145 Actinomycetota	Rhodoluna	491	497	63	17	0	0	0	0	0	6.256	3.058	1.105	1.173	0	0	0	0	0	3.746	0.078	0.7601	Translation_EF	EF-Tu	3	974	1	C	Elongation factor Tu GTP binding domain [PF00009.30]; Elongation factor Tu C-terminal domain [PF03143.20]; Elongation factor Tu domain 2 [PF03144.28]			K02358	tuf, TUFM; elongation factor Tu	Translation
NODE 3861 length 15986 cov 55.033785 1	NODE 3861 length 15986 cov 55.033785	1083	Ww97 Actinomycetota	Aquiluna	12	29	0	0	0	0	0	0	0	0.211	0.273	0	0	0	0	0	0	0	5.798	0.0252	0.6279	Translation_EF	EF-Tu	3	1085	-1	C	Elongation factor Tu GTP binding domain [PF00009.30]; Elongation factor Tu domain 2 [PF03144.28]; Elongation factor Tu C-terminal domain [PF03143.20]			K02358	tuf, TUFM; elongation factor Tu	Translation
NODE 37 length 283349 cov 14.670700 263	NODE 37 length 283349 cov 14.670700	1191	Ww148 Actinomycetota	Rhodoluna	80	202	24	0	0	0	0	0	0	1.019	1.243	0.421	0	0	0	0	0	0	3.81	0.009	0.2307	Translation_EF	EF-Tu	276647	277837	1	C	Elongation factor Tu GTP binding domain [PF00009.30]; Elongation factor Tu C-terminal domain [PF03143.20]; Elongation factor Tu domain 2 [PF03144.28]			K02358	tuf, TUFM; elongation factor Tu	Translation
NODE 7760 length 10385 cov 41.215413 9	NODE 7760 length 10385 cov 41.215413	702	Ww141 Actinomycetota	Rhodoluna	16	83	33	0	0	0	0	0	0	0.204	0.511	0.579	0	0	0	0	0	0	1.783	0.2229	1	Translation_ribosomal_protein	rplA, large subunit ribosomal protein L1	9327	10028	-1	C	Ribosomal protein L1p/L10e family [PF00687.24]			K02863	RP-L1, MRPL1, rplA; large subunit ribosomal protein L1	Translation
NODE 7441 length 9981 cov 66.260953 2	NODE 7441 length 9981 cov 66.260953	690	Ww97 Actinomycetota	Aquiluna	0	0	54	42	56	24	52	78	73	0	0	6.129	4.703	6.795	3.533	2.933	4.857	2.994	-10.005	0	0	Translation_ribosomal_protein	rplA, large subunit ribosomal protein L1	1289	1978	-1	C	Ribosomal protein L1p/L10e family [PF00687.24]			K02863	RP-L1, MRPL1, rplA; large subunit ribosomal protein L1	Translation
NODE 582 length 55171 cov 13.409591 17	NODE 582 length 55171 cov 13.409591	702	Ww148 Actinomycetota	Rhodoluna	16	0	0	6	0	0	0	0	0	0.204	0	0	0.414	0	0	0	0	0	0.575	0.7184	1	Translation_ribosomal_protein	rplA, large subunit ribosomal protein L1	20108	20809	1	C	Ribosomal protein L1p/L10e family [PF00687.24]			K02863	RP-L1, MRPL1, rplA; large subunit ribosomal protein L1	Translation
NODE 467 length 62767 cov 5.859129 9	NODE 467 length 62767 cov 5.859129	702	Ww147 Actinomycetota	Rhodoluna	0	13	11	0	0	0	0	0	0	0	0.08	0.193	0	0	0	0	0	0	-0.084	0.9503	1	Translation_ribosomal_protein	rplA, large subunit ribosomal protein L1	6564	7265	1	C	Ribosomal protein L1p/L10e family [PF00687.24]			K02863	RP-L1, MRPL1, rplA; large subunit ribosomal protein L1	Translation
NODE 46 length 243637 cov 9.594433 240	NODE 46 length 243637 cov 9.594433	702	Ww150 Actinomycetota	Rhodoluna	22	37	6	0	0	0	0	0	0	0.28	0.228	0.105	0	0	0	0	0	0	3.137	0.0365	0.4864	Translation_ribosomal_protein	rplA, large subunit ribosomal protein L1	242577	243278	-1	C	Ribosomal protein L1p/L10e family [PF00687.24]			K02863	RP-L1, MRPL1, rplA; large subunit ribosomal protein L1	Translation
NODE 41864 length 2981 cov 68.686713 1	NODE 41864 length 2981 cov 68.686713	702	Ww97 Actinomycetota	Aquiluna	22	39	8	0	0	0	0	0	0	0.387	0.366	0.908	0	0	0	0	0	0	1.547	0.5093	1	Translation_ribosomal_protein	rplA, large subunit ribosomal protein L1	268	969	-1	C	Ribosomal protein L1p/L10e family [PF00687.24]			K02863	RP-L1, MRPL1, rplA; large subunit ribosomal protein L1	Translation
NODE 34 length 279411 cov 8.500301 18	NODE 34 length 279411 cov 8.500301	702	Ww155 Actinomycetota	Rhodoluna	55	48	27	0	0	0	0	0	0	0.701	0.295	0.473	0	0	0	0	0	0	2.495	0.0827	0.7997	Translation_ribosomal_protein	rplA, large subunit ribosomal protein L1	21283	21984	1	C	Ribosomal protein L1p/L10e family [PF00687.24]			K02863	RP-L1, MRPL1, rplA; large subunit ribosomal protein L1	Translation
NODE 1828 length 26277 cov 8.750076 3	NODE 1828 length 26277 cov 8.750076	702	Ww158 Actinomycetota	Rhodoluna	33	39	14	0	0	0	0	0	0	0.42	0.24	0.245	0	0	0	0	0	0	2.646	0.0706	0.727	Translation_ribosomal_protein	rplA, large subunit ribosomal protein L1	1837	2538	-1	C	Ribosomal protein L1p/L10e family [PF00687.24]			K02863	RP-L1, MRPL1, rplA; large subunit ribosomal protein L1	Translation
NODE 13 length 432189 cov 41.842485 212	NODE 13 length 432189 cov 41.842485	702	Ww152 Actinomycetota	Rhodoluna	0	40	0	0	0	0	0	0	0	0	0.246	0	0	0	0	0	0	0	5.303	0.007	0.1981	Translation_ribosomal_protein	rplA, large subunit ribosomal protein L1	198424	199125	1	C	Ribosomal protein L1p/L10e family [PF00687.24]			K02863	RP-L1, MRPL1, rplA; large subunit ribosomal protein L1	Translation
NODE 9631 length 8293 cov 3.194567 17	NODE 9631 length 8293 cov 3.194567	579	Ww103 Actinomycetota	Aquiluna	0	0	18	0	0	9	15	9	9	0	0	2.043	0	0	1.325	0.846	0.56	0.369	-7.373	0.0016	0.0526	Translation_ribosomal_protein	rplB, large subunit ribosomal protein L2	7714	8292	-1	C	Ribosomal Proteins L2, C-terminal domain [PF03947.21]; Ribosomal Proteins L2, RNA binding domain [PF00181.26]			K02886	RP-L2, MRPL2, RML2, rplB; large subunit ribosomal protein L2	Translation
NODE 4022 length 12629 cov 10.748561 6	NODE 4022 length 12629 cov 10.748561	837	Ww145 Actinomycetota	Rhodoluna	148	513	145	25	5	15	0	0	0	1.886	3.157	2.542	1.725	0.651	1.588	0	0	0	1.414	0.5231	1	Translation_ribosomal_protein	rplB, large subunit ribosomal protein L2	3309	4145	1	C	Ribosomal Proteins L2, C-terminal domain [PF03947.21]; Ribosomal Proteins L2, RNA binding domain [PF00181.26]			K02886	RP-L2, MRPL2, RML2, rplB; large subunit ribosomal protein L2	Translation
NODE 4 length 725811 cov 36.705177 10	NODE 4 length 725811 cov 36.705177	837	Ww152 Actinomycetota	Rhodoluna	53	90	38	0	0	0	0	0	0	0.675	0.554	0.666	0	0	0	0	0	0	2.39	0.0982	0.8862	Translation_ribosomal_protein	rplB, large subunit ribosomal protein L2	7633	8469	1	C	Ribosomal Proteins L2, C-terminal domain [PF03947.21]; Ribosomal Proteins L2, RNA binding domain [PF00181.26]			K02886	RP-L2, MRPL2, RML2, rplB; large subunit ribosomal protein L2	Translation
NODE 37 length 283349 cov 14.670700 270	NODE 37 length 283349 cov 14.670700	837	Ww148 Actinomycetota	Rhodoluna	59	57	24	0	6	0	0	0	0	0.752	0.351	0.421	0	0.781	0	0	0	0	1.617	0.2806	1	Translation_ribosomal_protein	rplB, large subunit ribosomal protein L2	280891	281727	1	C	Ribosomal Proteins L2, C-terminal domain [PF03947.21]; Ribosomal Proteins L2, RNA binding domain [PF00181.26]			K02886	RP-L2, MRPL2, RML2, rplB; large subunit ribosomal protein L2	Translation
NODE 27766 length 3956 cov 25.202608 5	NODE 27766 length 3956 cov 25.202608	837	Ww142 Actinomycetota	Rhodoluna	13	53	15	7	0	0	0	0	0	0.166	0.326	0.263	0.483	0	0	0	0	0	1.022	0.5012	1	Translation_ribosomal_protein	rplB, large subunit ribosomal protein L2	2174	3010	1	C	Ribosomal Proteins L2, C-terminal domain [PF03947.21]; Ribosomal Proteins L2, RNA binding domain [PF00181.26]			K02886	RP-L2, MRPL2, RML2, rplB; large subunit ribosomal protein L2	Translation
NODE 20 length 361489 cov 8.608037 25	NODE 20 length 361489 cov 8.608037	837	Ww155 Actinomycetota	Rhodoluna	63	181	19	0	0	0	0	0	0	0.803	1.114	0.333	0	0	0	0	0	0	3.843	0.0079	0.2148	Translation_ribosomal_protein	rplB, large subunit ribosomal protein L2	24528	25364	1	C	Ribosomal Proteins L2, C-terminal domain [PF03947.21]; Ribosomal Proteins L2, RNA binding domain [PF00181.26]			K02886	RP-L2, MRPL2, RML2, rplB; large subunit ribosomal protein L2	Translation
NODE 13729 length 6449 cov 36.496523 4	NODE 13729 length 6449 cov 36.496523	837	Ww142 Actinomycetota	Rhodoluna	36	12	7	0	0	0	0	0	0	0.459	0.074	0.123	0	0	0	0	0	0	3.05	0.0411	0.5144	Translation_ribosomal_protein	rplB, large subunit ribosomal protein L2	1222	2058	1	C	Ribosomal Proteins L2, C-terminal domain [PF03947.21]; Ribosomal Proteins L2, RNA binding domain [PF00181.26]			K02886	RP-L2, MRPL2, RML2, rplB; large subunit ribosomal protein L2	Translation
NODE 628 length 50745 cov 20.671638 5	NODE 628 length 50745 cov 20.671638	654	Ww162 Actinomycetota	Rhodoluna	12	36	52	8	0	5	0	0	0	0.153	0.222	0.912	0.552	0	0.529	0	0	0	-0.666	0.6922	1	Translation_ribosomal_protein	rplC, large subunit ribosomal protein L3	1865	2518	1	C	Ribosomal protein L3 [PF00297.25]			K02906	RP-L3, MRPL3, rplC; large subunit ribosomal protein L3	Translation
NODE 4022 length 12629 cov 10.748561 3	NODE 4022 length 12629 cov 10.748561	654	Ww145 Actinomycetota	Rhodoluna	43	110	23	0	0	0	0	0	0	0.548	0.677	0.403	0	0	0	0	0	0	2.981	0.0373	0.494	Translation_ribosomal_protein	rplC, large subunit ribosomal protein L3	1634	2287	1	C	Ribosomal protein L3 [PF00297.25]			K02906	RP-L3, MRPL3, rplC; large subunit ribosomal protein L3	Translation
NODE 4 length 725811 cov 36.705177 7	NODE 4 length 725811 cov 36.705177	651	Ww152 Actinomycetota	Rhodoluna	26	50	26	0	0	0	0	0	0	0.331	0.308	0.456	0	0	0	0	0	0	1.903	0.1952	1	Translation_ribosomal_protein	rplC, large subunit ribosomal protein L3	5970	6620	1	C	Ribosomal protein L3 [PF00297.25]			K02906	RP-L3, MRPL3, rplC; large subunit ribosomal protein L3	Translation
NODE 37 length 283349 cov 14.670700 267	NODE 37 length 283349 cov 14.670700	654	Ww148 Actinomycetota	Rhodoluna	36	27	10	9	0	0	0	0	0	0.459	0.166	0.175	0.621	0	0	0	0	0	1.294	0.3885	1	Translation_ribosomal_protein	rplC, large subunit ribosomal protein L3	279217	279870	1	C	Ribosomal protein L3 [PF00297.25]			K02906	RP-L3, MRPL3, rplC; large subunit ribosomal protein L3	Translation
NODE 27766 length 3956 cov 25.202608 2	NODE 27766 length 3956 cov 25.202608	651	Ww142 Actinomycetota	Rhodoluna	29	26	15	0	0	0	0	0	0	0.37	0.16	0.263	0	0	0	0	0	0	2.247	0.128	1	Translation_ribosomal_protein	rplC, large subunit ribosomal protein L3	531	1181	1	C	Ribosomal protein L3 [PF00297.25]			K02906	RP-L3, MRPL3, rplC; large subunit ribosomal protein L3	Translation
NODE 26557 length 4353 cov 7.522921 2	NODE 26557 length 4353 cov 7.522921	651	Ww158 Actinomycetota	Rhodoluna	0	26	5	0	0	0	0	0	0	0	0.16	0.088	0	0	0	0	0	0	1.663	0.3143	1	Translation_ribosomal_protein	rplC, large subunit ribosomal protein L3	313	963	-1	C	Ribosomal protein L3 [PF00297.25]			K02906	RP-L3, MRPL3, rplC; large subunit ribosomal protein L3	Translation
NODE 20 length 361489 cov 8.608037 22	NODE 20 length 361489 cov 8.608037	651	Ww155 Actinomycetota	Rhodoluna	39	63	7	0	0	0	0	0	0	0.497	0.388	0.123	0	0	0	0	0	0	3.806	0.0102	0.2482	Translation_ribosomal_protein	rplC, large subunit ribosomal protein L3	22857	23507	1	C	Ribosomal protein L3 [PF00297.25]			K02906	RP-L3, MRPL3, rplC; large subunit ribosomal protein L3	Translation
NODE 13729 length 6449 cov 36.496523 1	NODE 13729 length 6449 cov 36.496523	240	Ww142 Actinomycetota	Rhodoluna	21	47	12	8	5	0	0	8	0	0.268	0.289	0.21	0.552	0.651	0	0	1.18	0	-0.407	0.8108	1	Translation_ribosomal_protein	rplC, large subunit ribosomal protein L3	1	240	1	C	Ribosomal protein L3 [PF00297.25]			K02906	RP-L3, MRPL3, rplC; large subunit ribosomal protein L3	Translation
NODE 628 length 50745 cov 20.671638 6	NODE 628 length 50745 cov 20.671638	678	Ww162 Actinomycetota	Rhodoluna	154	566	459	110	36	82	0	0	0	1.962	3.483	8.047	7.589	4.686	8.679	0	0	0	-0.609	0.8939	1	Translation_ribosomal_protein	rplD, large subunit ribosomal protein L4	2523	3200	1	C	Ribosomal protein L4/L1 family [PF00573.25]			K02926	RP-L4, MRPL4, rplD; large subunit ribosomal protein L4	Translation
NODE 4022 length 12629 cov 10.748561 4	NODE 4022 length 12629 cov 10.748561	687	Ww145 Actinomycetota	Rhodoluna	89	428	109	15	0	7	0	0	0	1.134	2.634	1.911	1.035	0	0.741	0	0	0	1.785	0.3331	1	Translation_ribosomal_protein	rplD, large subunit ribosomal protein L4	2293	2979	1	C	Ribosomal protein L4/L1 family [PF00573.25]			K02926	RP-L4, MRPL4, rplD; large subunit ribosomal protein L4	Translation
NODE 4 length 725811 cov 36.705177 8	NODE 4 length 725811 cov 36.705177	684	Ww152 Actinomycetota	Rhodoluna	61	74	15	0	0	0	0	0	0	0.777	0.455	0.263	0	0	0	0	0	0	3.474	0.0157	0.3091	Translation_ribosomal_protein	rplD, large subunit ribosomal protein L4	6626	7309	1	C	Ribosomal protein L4/L1 family [PF00573.25]			K02926	RP-L4, MRPL4, rplD; large subunit ribosomal protein L4	Translation
NODE 37 length 283349 cov 14.670700 268	NODE 37 length 283349 cov 14.670700	690	Ww148 Actinomycetota	Rhodoluna	102	281	94	24	7	28	0	0	0	1.3	1.729	1.648	1.656	0.911	2.963	0	0	0	0.547	0.803	1	Translation_ribosomal_protein	rplD, large subunit ribosomal protein L4	279876	280565	1	C	Ribosomal protein L4/L1 family [PF00573.25]			K02926	RP-L4, MRPL4, rplD; large subunit ribosomal protein L4	Translation
NODE 3322 length 17884 cov 59.559140 28	NODE 3322 length 17884 cov 59.559140	678	Ww97 Actinomycetota	Aquiluna	0	8	8	0	0	0	0	0	0	0	0.075	0.908	0	0	0	0	0	0	-1.643	0.6204	1	Translation_ribosomal_protein	rplD, large subunit ribosomal protein L4	14706	15383	-1	C	Ribosomal protein L4/L1 family [PF00573.25]			K02926	RP-L4, MRPL4, rplD; large subunit ribosomal protein L4	Translation
NODE 27766 length 3956 cov 25.202608 3	NODE 27766 length 3956 cov 25.202608	669	Ww142 Actinomycetota	Rhodoluna	37	58	18	0	0	0	0	0	0	0.471	0.357	0.316	0	0	0	0	0	0	2.698	0.0626	0.6571	Translation_ribosomal_protein	rplD, large subunit ribosomal protein L4	1184	1852	1	C	Ribosomal protein L4/L1 family [PF00573.25]			K02926	RP-L4, MRPL4, rplD; large subunit ribosomal protein L4	Translation
NODE 26557 length 4353 cov 7.522921 1	NODE 26557 length 4353 cov 7.522921	306	Ww158 Actinomycetota	Rhodoluna	0	31	6	0	0	0	0	0	0	0	0.191	0.105	0	0	0	0	0	0	1.713	0.2763	1	Translation_ribosomal_protein	rplD, large subunit ribosomal protein L4	2	307	-1	C	Ribosomal protein L4/L1 family [PF00573.25]			K02926	RP-L4, MRPL4, rplD; large subunit ribosomal protein L4	Translation
NODE 20 length 361489 cov 8.608037 23	NODE 20 length 361489 cov 8.608037	690	Ww155 Actinomycetota	Rhodoluna	79	126	9	0	0	0	0	0	0	1.007	0.775	0.158	0	0	0	0	0	0	4.559	0.002	0.1184	Translation_ribosomal_protein	rplD, large subunit ribosomal protein L4	23513	24202	1	C	Ribosomal protein L4/L1 family [PF00573.25]			K02926	RP-L4, MRPL4, rplD; large subunit ribosomal protein L4	Translation
NODE 13729 length 6449 cov 36.496523 2	NODE 13729 length 6449 cov 36.496523	648	Ww142 Actinomycetota	Rhodoluna	50	135	67	12	10	10	0	0	7	0.637	0.831	1.175	0.828	1.302	1.058	0	0	1.321	-0.149	0.9406	1	Translation_ribosomal_protein	rplD, large subunit ribosomal protein L4	244	891	1	C	Ribosomal protein L4/L1 family [PF00573.25]			K02926	RP-L4, MRPL4, rplD; large subunit ribosomal protein L4	Translation
NODE 9631 length 8293 cov 3.194567 8	NODE 9631 length 8293 cov 3.194567	573	Ww103 Actinomycetota	Aquiluna	0	0	0	5	11	0	8	15	0	0	0	0	0.56	1.335	0	0.451	0.934	0	-6.739	0.0132	0.3597	Translation_ribosomal_protein	rplE, large subunit ribosomal protein L5	3868	4440	-1	C	ribosomal L5P family C-terminus [PF00673.24]; Ribosomal protein L5 [PF00281.22]			K02931	RP-L5, MRPL5, rplE; large subunit ribosomal protein L5	Translation
NODE 90 length 167710 cov 14.228058 6	NODE 90 length 167710 cov 14.228058	600	Ww148 Actinomycetota	Rhodoluna	17	39	5	0	0	0	0	0	0	0.217	0.24	0.088	0	0	0	0	0	0	3.158	0.0369	0.4906	Translation_ribosomal_protein	rplE, large subunit ribosomal protein L5	1804	2403	1	C	ribosomal L5P family C-terminus [PF00673.24]; Ribosomal protein L5 [PF00281.22]			K02931	RP-L5, MRPL5, rplE; large subunit ribosomal protein L5	Translation
NODE 628 length 50745 cov 20.671638 17	NODE 628 length 50745 cov 20.671638	579	Ww162 Actinomycetota	Rhodoluna	0	7	0	0	0	0	0	0	0	0	0.043	0	0	0	0	0	0	0	2.963	0.5023	1	Translation_ribosomal_protein	rplE, large subunit ribosomal protein L5	7594	8172	1	C	ribosomal L5P family C-terminus [PF00673.24]; Ribosomal protein L5 [PF00281.22]			K02931	RP-L5, MRPL5, rplE; large subunit ribosomal protein L5	Translation
NODE 4022 length 12629 cov 10.748561 15	NODE 4022 length 12629 cov 10.748561	717	Ww145 Actinomycetota	Rhodoluna	19	71	0	0	0	0	0	0	0	0.242	0.437	0	0	0	0	0	0	0	6.731	0.0002	0.0717	Translation_ribosomal_protein	rplE, large subunit ribosomal protein L5	7458	8174	1	C	ribosomal L5P family C-terminus [PF00673.24]; Ribosomal protein L5 [PF00281.22]			K02931	RP-L5, MRPL5, rplE; large subunit ribosomal protein L5	Translation
NODE 4 length 725811 cov 36.705177 19	NODE 4 length 725811 cov 36.705177	582	Ww152 Actinomycetota	Rhodoluna	34	59	0	0	0	0	0	0	0	0.433	0.363	0	0	0	0	0	0	0	6.958	0.0001	0.0689	Translation_ribosomal_protein	rplE, large subunit ribosomal protein L5	11730	12311	1	C	ribosomal L5P family C-terminus [PF00673.24]; Ribosomal protein L5 [PF00281.22]			K02931	RP-L5, MRPL5, rplE; large subunit ribosomal protein L5	Translation
NODE 20 length 361489 cov 8.608037 34	NODE 20 length 361489 cov 8.608037	579	Ww155 Actinomycetota	Rhodoluna	18	7	0	0	0	0	0	0	0	0.229	0.043	0	0	0	0	0	0	0	5.424	0.0053	0.1759	Translation_ribosomal_protein	rplE, large subunit ribosomal protein L5	28660	29238	1	C	ribosomal L5P family C-terminus [PF00673.24]; Ribosomal protein L5 [PF00281.22]			K02931	RP-L5, MRPL5, rplE; large subunit ribosomal protein L5	Translation
NODE 13729 length 6449 cov 36.496523 13	NODE 13729 length 6449 cov 36.496523	588	Ww142 Actinomycetota	Rhodoluna	0	6	9	0	0	0	0	0	0	0	0.037	0.158	0	0	0	0	0	0	-0.805	0.664	1	Translation_ribosomal_protein	rplE, large subunit ribosomal protein L5	5314	5901	1	C	ribosomal L5P family C-terminus [PF00673.24]; Ribosomal protein L5 [PF00281.22]			K02931	RP-L5, MRPL5, rplE; large subunit ribosomal protein L5	Translation
NODE 12 length 435571 cov 16.873209 377	NODE 12 length 435571 cov 16.873209	567	Ww138 Actinomycetota	Rhodoluna	17	27	7	0	0	0	0	0	0	0.217	0.166	0.123	0	0	0	0	0	0	2.558	0.0882	0.8077	Translation_ribosomal_protein	rplE, large subunit ribosomal protein L5	433306	433872	-1	C	ribosomal L5P family C-terminus [PF00673.24]; Ribosomal protein L5 [PF00281.22]			K02931	RP-L5, MRPL5, rplE; large subunit ribosomal protein L5	Translation
NODE 9631 length 8293 cov 3.194567 6	NODE 9631 length 8293 cov 3.194567	537	Ww103 Actinomycetota	Aquiluna	0	0	11	5	6	0	6	8	9	0	0	1.249	0.56	0.728	0	0.338	0.498	0.369	-6.925	0.0046	0.1395	Translation_ribosomal_protein	rplF, large subunit ribosomal protein L6	2859	3395	-1	C	Ribosomal protein L6 [PF00347.26]			K02933	RP-L6, MRPL6, rplF; large subunit ribosomal protein L6	Translation
NODE 90 length 167710 cov 14.228058 8	NODE 90 length 167710 cov 14.228058	537	Ww148 Actinomycetota	Rhodoluna	0	27	0	0	0	0	0	0	0	0	0.166	0	0	0	0	0	0	0	4.755	0.0297	0.4282	Translation_ribosomal_protein	rplF, large subunit ribosomal protein L6	2871	3407	1	C	Ribosomal protein L6 [PF00347.26]			K02933	RP-L6, MRPL6, rplF; large subunit ribosomal protein L6	Translation
NODE 628 length 50745 cov 20.671638 19	NODE 628 length 50745 cov 20.671638	537	Ww162 Actinomycetota	Rhodoluna	22	37	0	0	0	0	0	0	0	0.28	0.228	0	0	0	0	0	0	0	6.315	0.0006	0.0856	Translation_ribosomal_protein	rplF, large subunit ribosomal protein L6	8648	9184	1	C	Ribosomal protein L6 [PF00347.26]			K02933	RP-L6, MRPL6, rplF; large subunit ribosomal protein L6	Translation
NODE 530 length 58330 cov 5.518665 1	NODE 530 length 58330 cov 5.518665	312	Ww147 Actinomycetota	Rhodoluna	0	5	0	0	0	0	0	0	0	0	0.031	0	0	0	0	0	0	0	2.558	0.5962	1	Translation_ribosomal_protein	rplF, large subunit ribosomal protein L6	2	313	1	C	Ribosomal protein L6 [PF00347.26]			K02933	RP-L6, MRPL6, rplF; large subunit ribosomal protein L6	Translation
NODE 4022 length 12629 cov 10.748561 17	NODE 4022 length 12629 cov 10.748561	537	Ww145 Actinomycetota	Rhodoluna	11	73	5	0	0	0	0	0	0	0.14	0.449	0.088	0	0	0	0	0	0	3.544	0.0188	0.3343	Translation_ribosomal_protein	rplF, large subunit ribosomal protein L6	8644	9180	1	C	Ribosomal protein L6 [PF00347.26]			K02933	RP-L6, MRPL6, rplF; large subunit ribosomal protein L6	Translation
NODE 4 length 725811 cov 36.705177 21	NODE 4 length 725811 cov 36.705177	537	Ww152 Actinomycetota	Rhodoluna	19	31	0	0	0	0	0	0	0	0.242	0.191	0	0	0	0	0	0	0	6.087	0.001	0.1045	Translation_ribosomal_protein	rplF, large subunit ribosomal protein L6	12785	13321	1	C	Ribosomal protein L6 [PF00347.26]			K02933	RP-L6, MRPL6, rplF; large subunit ribosomal protein L6	Translation
NODE 20 length 361489 cov 8.608037 36	NODE 20 length 361489 cov 8.608037	537	Ww155 Actinomycetota	Rhodoluna	0	34	0	0	0	0	0	0	0	0	0.209	0	0	0	0	0	0	0	5.076	0.0132	0.2792	Translation_ribosomal_protein	rplF, large subunit ribosomal protein L6	29711	30247	1	C	Ribosomal protein L6 [PF00347.26]			K02933	RP-L6, MRPL6, rplF; large subunit ribosomal protein L6	Translation
NODE 12 length 435571 cov 16.873209 375	NODE 12 length 435571 cov 16.873209	537	Ww138 Actinomycetota	Rhodoluna	9	28	6	0	0	0	0	0	0	0.115	0.172	0.105	0	0	0	0	0	0	2.283	0.1321	1	Translation_ribosomal_protein	rplF, large subunit ribosomal protein L6	432303	432839	-1	C	Ribosomal protein L6 [PF00347.26]			K02933	RP-L6, MRPL6, rplF; large subunit ribosomal protein L6	Translation
NODE 92 length 163664 cov 18.302917 23	NODE 92 length 163664 cov 18.302917	453	Ww138 Actinomycetota	Rhodoluna	0	19	0	0	0	0	0	0	0	0	0.117	0	0	0	0	0	0	0	4.27	0.1059	0.9091	Translation_ribosomal_protein	rplI, large subunit ribosomal protein L9	16874	17326	-1	C	Ribosomal protein L9, C-terminal domain [PF03948.17]; Ribosomal protein L9, N-terminal domain [PF01281.22]			K02939	RP-L9, MRPL9, rplI; large subunit ribosomal protein L9	Translation
NODE 86 length 169159 cov 10.433275 16	NODE 86 length 169159 cov 10.433275	453	Ww150 Actinomycetota	Rhodoluna	24	11	5	0	0	0	0	0	0	0.306	0.068	0.088	0	0	0	0	0	0	2.849	0.0609	0.6571	Translation_ribosomal_protein	rplI, large subunit ribosomal protein L9	12881	13333	-1	C	Ribosomal protein L9, C-terminal domain [PF03948.17]; Ribosomal protein L9, N-terminal domain [PF01281.22]			K02939	RP-L9, MRPL9, rplI; large subunit ribosomal protein L9	Translation
NODE 7131 length 10665 cov 21.769822 8	NODE 7131 length 10665 cov 21.769822	453	Ww138 Actinomycetota	Rhodoluna	0	5	0	0	0	0	0	0	0	0	0.031	0	0	0	0	0	0	0	2.558	0.5962	1	Translation_ribosomal_protein	rplI, large subunit ribosomal protein L9	4653	5105	1	C	Ribosomal protein L9, C-terminal domain [PF03948.17]; Ribosomal protein L9, N-terminal domain [PF01281.22]			K02939	RP-L9, MRPL9, rplI; large subunit ribosomal protein L9	Translation
NODE 6225 length 11311 cov 3.058088 8	NODE 6225 length 11311 cov 3.058088	453	Ww103 Actinomycetota	Aquiluna	0	0	5	9	10	0	16	9	12	0	0	0.568	1.008	1.213	0	0.903	0.56	0.492	-7.271	0.0012	0.0414	Translation_ribosomal_protein	rplI, large subunit ribosomal protein L9	3710	4162	1	C	Ribosomal protein L9, C-terminal domain [PF03948.17]; Ribosomal protein L9, N-terminal domain [PF01281.22]			K02939	RP-L9, MRPL9, rplI; large subunit ribosomal protein L9	Translation
NODE 57 length 210100 cov 9.295139 145	NODE 57 length 210100 cov 9.295139	453	Ww155 Actinomycetota	Rhodoluna	14	29	0	0	0	0	0	0	0	0.178	0.178	0	0	0	0	0	0	0	5.814	0.0019	0.1174	Translation_ribosomal_protein	rplI, large subunit ribosomal protein L9	142088	142540	-1	C	Ribosomal protein L9, C-terminal domain [PF03948.17]; Ribosomal protein L9, N-terminal domain [PF01281.22]			K02939	RP-L9, MRPL9, rplI; large subunit ribosomal protein L9	Translation
NODE 4498 length 14768 cov 17.376186 10	NODE 4498 length 14768 cov 17.376186	453	Ww162 Actinomycetota	Rhodoluna	8	49	5	0	0	0	0	0	0	0.102	0.302	0.088	0	0	0	0	0	0	2.975	0.0494	0.5785	Translation_ribosomal_protein	rplI, large subunit ribosomal protein L9	11575	12027	-1	C	Ribosomal protein L9, C-terminal domain [PF03948.17]; Ribosomal protein L9, N-terminal domain [PF01281.22]			K02939	RP-L9, MRPL9, rplI; large subunit ribosomal protein L9	Translation
NODE 37 length 283349 cov 14.670700 166	NODE 37 length 283349 cov 14.670700	453	Ww148 Actinomycetota	Rhodoluna	10	14	0	0	0	0	0	0	0	0.127	0.086	0	0	0	0	0	0	0	5.088	0.013	0.2792	Translation_ribosomal_protein	rplI, large subunit ribosomal protein L9	174156	174608	1	C	Ribosomal protein L9, C-terminal domain [PF03948.17]; Ribosomal protein L9, N-terminal domain [PF01281.22]			K02939	RP-L9, MRPL9, rplI; large subunit ribosomal protein L9	Translation
NODE 3302 length 17966 cov 82.214514 5	NODE 3302 length 17966 cov 82.214514	453	Ww97 Actinomycetota	Aquiluna	0	0	12	11	15	0	22	11	5	0	0	1.362	1.232	1.82	0	1.241	0.685	0.205	-7.724	0.0002	0.0072	Translation_ribosomal_protein	rplI, large subunit ribosomal protein L9	2747	3199	1	C	Ribosomal protein L9, C-terminal domain [PF03948.17]; Ribosomal protein L9, N-terminal domain [PF01281.22]			K02939	RP-L9, MRPL9, rplI; large subunit ribosomal protein L9	Translation
NODE 158 length 123724 cov 5.619160 31	NODE 158 length 123724 cov 5.619160	453	Ww147 Actinomycetota	Rhodoluna	5	0	0	0	0	0	0	0	0	0.064	0	0	0	0	0	0	0	0	3.427	0.3872	1	Translation_ribosomal_protein	rplI, large subunit ribosomal protein L9	27728	28180	-1	C	Ribosomal protein L9, C-terminal domain [PF03948.17]; Ribosomal protein L9, N-terminal domain [PF01281.22]			K02939	RP-L9, MRPL9, rplI; large subunit ribosomal protein L9	Translation
NODE 13 length 432189 cov 41.842485 64	NODE 13 length 432189 cov 41.842485	453	Ww152 Actinomycetota	Rhodoluna	20	26	10	12	0	0	0	0	0	0.255	0.16	0.175	0.828	0	0	0	0	0	0.412	0.7928	1	Translation_ribosomal_protein	rplI, large subunit ribosomal protein L9	62652	63104	1	C	Ribosomal protein L9, C-terminal domain [PF03948.17]; Ribosomal protein L9, N-terminal domain [PF01281.22]			K02939	RP-L9, MRPL9, rplI; large subunit ribosomal protein L9	Translation
NODE 6344 length 11160 cov 3.766374 9	NODE 6344 length 11160 cov 3.766374	513	Ww103 Actinomycetota	Aquiluna	0	0	22	14	18	7	28	92	56	0	0	2.497	1.568	2.184	1.03	1.579	5.729	2.297	-9.109	0	0	Translation_ribosomal_protein	rplJ, large subunit ribosomal protein L10	5986	6498	-1	C	Ribosomal protein L10 [PF00466.23]			K02864	RP-L10, MRPL10, rplJ; large subunit ribosomal protein L10	Translation
NODE 582 length 55171 cov 13.409591 35	NODE 582 length 55171 cov 13.409591	516	Ww148 Actinomycetota	Rhodoluna	112	126	7	0	0	0	0	0	0	1.427	0.775	0.123	0	0	0	0	0	0	5.122	0.0007	0.0905	Translation_ribosomal_protein	rplJ, large subunit ribosomal protein L10	39600	40115	1	C	Ribosomal protein L10 [PF00466.23]			K02864	RP-L10, MRPL10, rplJ; large subunit ribosomal protein L10	Translation
NODE 467 length 62767 cov 5.859129 22	NODE 467 length 62767 cov 5.859129	510	Ww147 Actinomycetota	Rhodoluna	7	66	9	0	0	0	0	0	0	0.089	0.406	0.158	0	0	0	0	0	0	2.693	0.069	0.713	Translation_ribosomal_protein	rplJ, large subunit ribosomal protein L10	25340	25849	1	C	Ribosomal protein L10 [PF00466.23]			K02864	RP-L10, MRPL10, rplJ; large subunit ribosomal protein L10	Translation
NODE 46 length 243637 cov 9.594433 231	NODE 46 length 243637 cov 9.594433	510	Ww150 Actinomycetota	Rhodoluna	74	206	47	9	0	0	0	0	0	0.943	1.268	0.824	0.621	0	0	0	0	0	2.285	0.1347	1	Translation_ribosomal_protein	rplJ, large subunit ribosomal protein L10	230731	231240	-1	C	Ribosomal protein L10 [PF00466.23]			K02864	RP-L10, MRPL10, rplJ; large subunit ribosomal protein L10	Translation
NODE 4468 length 14850 cov 44.715120 10	NODE 4468 length 14850 cov 44.715120	510	Ww141 Actinomycetota	Rhodoluna	251	519	80	12	0	0	5	0	0	3.198	3.194	1.403	0.828	0	0	0.742	0	0	2.857	0.144	1	Translation_ribosomal_protein	rplJ, large subunit ribosomal protein L10	8817	9326	-1	C	Ribosomal protein L10 [PF00466.23]			K02864	RP-L10, MRPL10, rplJ; large subunit ribosomal protein L10	Translation
NODE 44 length 249784 cov 17.340038 240	NODE 44 length 249784 cov 17.340038	516	Ww138 Actinomycetota	Rhodoluna	13	11	5	0	0	0	0	0	0	0.166	0.068	0.088	0	0	0	0	0	0	2.154	0.1677	1	Translation_ribosomal_protein	rplJ, large subunit ribosomal protein L10	232015	232530	-1	C	Ribosomal protein L10 [PF00466.23]			K02864	RP-L10, MRPL10, rplJ; large subunit ribosomal protein L10	Translation
NODE 34 length 279411 cov 8.500301 34	NODE 34 length 279411 cov 8.500301	510	Ww155 Actinomycetota	Rhodoluna	88	56	10	0	7	0	0	0	0	1.121	0.345	0.175	0	0.911	0	0	0	0	2.211	0.1377	1	Translation_ribosomal_protein	rplJ, large subunit ribosomal protein L10	43085	43594	1	C	Ribosomal protein L10 [PF00466.23]			K02864	RP-L10, MRPL10, rplJ; large subunit ribosomal protein L10	Translation
NODE 2589 length 21215 cov 35.490708 3	NODE 2589 length 21215 cov 35.490708	510	Ww142 Actinomycetota	Rhodoluna	165	115	10	0	0	0	0	0	0	2.102	0.708	0.175	0	0	0	0	0	0	5.095	0.0008	0.0986	Translation_ribosomal_protein	rplJ, large subunit ribosomal protein L10	20668	21177	-1	C	Ribosomal protein L10 [PF00466.23]			K02864	RP-L10, MRPL10, rplJ; large subunit ribosomal protein L10	Translation
NODE 1827 length 26368 cov 3.303730 22	NODE 1827 length 26368 cov 3.303730	516	Ww156 Actinomycetota	Rhodoluna	7	0	0	0	0	0	0	0	0	0.089	0	0	0	0	0	0	0	0	3.877	0.2392	1	Translation_ribosomal_protein	rplJ, large subunit ribosomal protein L10	23220	23735	-1	C	Ribosomal protein L10 [PF00466.23]			K02864	RP-L10, MRPL10, rplJ; large subunit ribosomal protein L10	Translation
NODE 13 length 432189 cov 41.842485 221	NODE 13 length 432189 cov 41.842485	510	Ww152 Actinomycetota	Rhodoluna	96	180	15	7	0	0	0	0	0	1.223	1.108	0.263	0.483	0	0	0	0	0	3.249	0.0283	0.4281	Translation_ribosomal_protein	rplJ, large subunit ribosomal protein L10	209014	209523	1	C	Ribosomal protein L10 [PF00466.23]			K02864	RP-L10, MRPL10, rplJ; large subunit ribosomal protein L10	Translation
NODE 7760 length 10385 cov 41.215413 10	NODE 7760 length 10385 cov 41.215413	249	Ww141 Actinomycetota	Rhodoluna	26	80	10	0	0	0	0	0	0	0.331	0.492	0.175	0	0	0	0	0	0	3.331	0.0228	0.368	Translation_ribosomal_protein	rplK, large subunit ribosomal protein L11	10136	10384	-1	C	Ribosomal protein L11, RNA binding domain [PF00298.22]			K02867	RP-L11, MRPL11, rplK; large subunit ribosomal protein L11	Translation
NODE 7441 length 9981 cov 66.260953 3	NODE 7441 length 9981 cov 66.260953	432	Ww97 Actinomycetota	Aquiluna	0	0	53	25	40	35	25	66	89	0	0	6.016	2.799	4.853	5.152	1.41	4.11	3.651	-9.811	0	0	Translation_ribosomal_protein	rplK, large subunit ribosomal protein L11	2051	2482	-1	C	Ribosomal protein L11, RNA binding domain [PF00298.22]; Ribosomal protein L11, N-terminal domain [PF03946.17]			K02867	RP-L11, MRPL11, rplK; large subunit ribosomal protein L11	Translation
NODE 582 length 55171 cov 13.409591 16	NODE 582 length 55171 cov 13.409591	432	Ww148 Actinomycetota	Rhodoluna	9	9	0	0	0	0	0	0	0	0.115	0.055	0	0	0	0	0	0	0	4.768	0.0293	0.4282	Translation_ribosomal_protein	rplK, large subunit ribosomal protein L11	19505	19936	1	C	Ribosomal protein L11, RNA binding domain [PF00298.22]; Ribosomal protein L11, N-terminal domain [PF03946.17]			K02867	RP-L11, MRPL11, rplK; large subunit ribosomal protein L11	Translation
NODE 467 length 62767 cov 5.859129 8	NODE 467 length 62767 cov 5.859129	432	Ww147 Actinomycetota	Rhodoluna	0	5	5	0	0	0	0	0	0	0	0.031	0.088	0	0	0	0	0	0	-0.286	0.9013	1	Translation_ribosomal_protein	rplK, large subunit ribosomal protein L11	6046	6477	1	C	Ribosomal protein L11, RNA binding domain [PF00298.22]; Ribosomal protein L11, N-terminal domain [PF03946.17]			K02867	RP-L11, MRPL11, rplK; large subunit ribosomal protein L11	Translation
NODE 46 length 243637 cov 9.594433 241	NODE 46 length 243637 cov 9.594433	249	Ww150 Actinomycetota	Rhodoluna	0	16	0	0	0	0	0	0	0	0	0.098	0	0	0	0	0	0	0	4.034	0.1815	1	Translation_ribosomal_protein	rplK, large subunit ribosomal protein L11	243388	243636	-1	C	Ribosomal protein L11, RNA binding domain [PF00298.22]			K02867	RP-L11, MRPL11, rplK; large subunit ribosomal protein L11	Translation
NODE 34 length 279411 cov 8.500301 17	NODE 34 length 279411 cov 8.500301	432	Ww155 Actinomycetota	Rhodoluna	41	58	10	0	0	0	0	0	0	0.522	0.357	0.175	0	0	0	0	0	0	3.426	0.0192	0.3408	Translation_ribosomal_protein	rplK, large subunit ribosomal protein L11	20744	21175	1	C	Ribosomal protein L11, RNA binding domain [PF00298.22]; Ribosomal protein L11, N-terminal domain [PF03946.17]			K02867	RP-L11, MRPL11, rplK; large subunit ribosomal protein L11	Translation
NODE 20875 length 5227 cov 44.195652 1	NODE 20875 length 5227 cov 44.195652	303	Ww141 Actinomycetota	Rhodoluna	26	96	21	0	0	0	0	0	0	0.331	0.591	0.368	0	0	0	0	0	0	2.678	0.0628	0.6571	Translation_ribosomal_protein	rplK, large subunit ribosomal protein L11	1	303	-1	C	Ribosomal protein L11, N-terminal domain [PF03946.17]; Ribosomal protein L11, RNA binding domain [PF00298.22]			K02867	RP-L11, MRPL11, rplK; large subunit ribosomal protein L11	Translation
NODE 20254 length 4028 cov 10.167904 4	NODE 20254 length 4028 cov 10.167904	432	Ww145 Actinomycetota	Rhodoluna	32	93	36	0	5	0	0	0	0	0.408	0.572	0.631	0	0.651	0	0	0	0	1.332	0.3773	1	Translation_ribosomal_protein	rplK, large subunit ribosomal protein L11	1525	1956	1	C	Ribosomal protein L11, RNA binding domain [PF00298.22]; Ribosomal protein L11, N-terminal domain [PF03946.17]			K02867	RP-L11, MRPL11, rplK; large subunit ribosomal protein L11	Translation
NODE 1828 length 26277 cov 8.750076 4	NODE 1828 length 26277 cov 8.750076	432	Ww158 Actinomycetota	Rhodoluna	16	65	16	0	0	0	0	0	0	0.204	0.4	0.281	0	0	0	0	0	0	2.372	0.1057	0.9091	Translation_ribosomal_protein	rplK, large subunit ribosomal protein L11	2621	3052	-1	C	Ribosomal protein L11, RNA binding domain [PF00298.22]; Ribosomal protein L11, N-terminal domain [PF03946.17]			K02867	RP-L11, MRPL11, rplK; large subunit ribosomal protein L11	Translation
NODE 15914 length 6119 cov 22.972491 1	NODE 15914 length 6119 cov 22.972491	189	Ww138 Actinomycetota	Rhodoluna	5	0	0	0	0	0	0	0	0	0.064	0	0	0	0	0	0	0	0	3.427	0.3872	1	Translation_ribosomal_protein	rplK, large subunit ribosomal protein L11	2	190	-1	C	Ribosomal protein L11, N-terminal domain [PF03946.17]; Ribosomal protein L11, RNA binding domain [PF00298.22]			K02867	RP-L11, MRPL11, rplK; large subunit ribosomal protein L11	Translation
NODE 13 length 432189 cov 41.842485 211	NODE 13 length 432189 cov 41.842485	432	Ww152 Actinomycetota	Rhodoluna	68	209	35	0	0	0	0	0	0	0.866	1.286	0.614	0	0	0	0	0	0	3.291	0.0238	0.381	Translation_ribosomal_protein	rplK, large subunit ribosomal protein L11	197910	198341	1	C	Ribosomal protein L11, RNA binding domain [PF00298.22]; Ribosomal protein L11, N-terminal domain [PF03946.17]			K02867	RP-L11, MRPL11, rplK; large subunit ribosomal protein L11	Translation
NODE 6344 length 11160 cov 3.766374 8	NODE 6344 length 11160 cov 3.766374	387	Ww103 Actinomycetota	Aquiluna	0	0	6	8	0	0	0	13	8	0	0	0.681	0.896	0	0	0	0.81	0.328	-6.475	0.0214	0.5457	Translation_ribosomal_protein	rplL, large subunit ribosomal protein L7/L12	5574	5960	-1	C	Ribosomal protein L7/L12 C-terminal domain [PF00542.22]; Ribosomal protein L7/L12 dimerisation domain [PF16320.8]			K02935	RP-L7, MRPL12, rplL; large subunit ribosomal protein L7/L12	Translation
NODE 582 length 55171 cov 13.409591 36	NODE 582 length 55171 cov 13.409591	381	Ww148 Actinomycetota	Rhodoluna	15	20	0	0	0	0	0	0	0	0.191	0.123	0	0	0	0	0	0	0	5.632	0.0029	0.1331	Translation_ribosomal_protein	rplL, large subunit ribosomal protein L7/L12	40165	40545	1	C	Ribosomal protein L7/L12 C-terminal domain [PF00542.22]; Ribosomal protein L7/L12 dimerisation domain [PF16320.8]			K02935	RP-L7, MRPL12, rplL; large subunit ribosomal protein L7/L12	Translation
NODE 467 length 62767 cov 5.859129 23	NODE 467 length 62767 cov 5.859129	381	Ww147 Actinomycetota	Rhodoluna	17	26	0	0	0	0	0	0	0	0.217	0.16	0	0	0	0	0	0	0	5.889	0.0016	0.1126	Translation_ribosomal_protein	rplL, large subunit ribosomal protein L7/L12	25901	26281	1	C	Ribosomal protein L7/L12 C-terminal domain [PF00542.22]; Ribosomal protein L7/L12 dimerisation domain [PF16320.8]			K02935	RP-L7, MRPL12, rplL; large subunit ribosomal protein L7/L12	Translation
NODE 46 length 243637 cov 9.594433 230	NODE 46 length 243637 cov 9.594433	381	Ww150 Actinomycetota	Rhodoluna	183	75	13	5	0	0	0	0	0	2.332	0.462	0.228	0.345	0	0	0	0	0	3.838	0.0107	0.251	Translation_ribosomal_protein	rplL, large subunit ribosomal protein L7/L12	230302	230682	-1	C	Ribosomal protein L7/L12 C-terminal domain [PF00542.22]; Ribosomal protein L7/L12 dimerisation domain [PF16320.8]			K02935	RP-L7, MRPL12, rplL; large subunit ribosomal protein L7/L12	Translation
NODE 4468 length 14850 cov 44.715120 9	NODE 4468 length 14850 cov 44.715120	375	Ww141 Actinomycetota	Rhodoluna	230	219	51	0	0	0	0	0	0	2.931	1.348	0.894	0	0	0	0	0	0	3.811	0.0182	0.3271	Translation_ribosomal_protein	rplL, large subunit ribosomal protein L7/L12	8394	8768	-1	C	Ribosomal protein L7/L12 C-terminal domain [PF00542.22]; Ribosomal protein L7/L12 dimerisation domain [PF16320.8]			K02935	RP-L7, MRPL12, rplL; large subunit ribosomal protein L7/L12	Translation
NODE 44 length 249784 cov 17.340038 239	NODE 44 length 249784 cov 17.340038	381	Ww138 Actinomycetota	Rhodoluna	18	30	5	0	0	0	0	0	0	0.229	0.185	0.088	0	0	0	0	0	0	3.009	0.0471	0.5541	Translation_ribosomal_protein	rplL, large subunit ribosomal protein L7/L12	231598	231978	-1	C	Ribosomal protein L7/L12 C-terminal domain [PF00542.22]; Ribosomal protein L7/L12 dimerisation domain [PF16320.8]			K02935	RP-L7, MRPL12, rplL; large subunit ribosomal protein L7/L12	Translation
NODE 3634 length 16788 cov 26.121798 2	NODE 3634 length 16788 cov 26.121798	189	Ww142 Actinomycetota	Rhodoluna	0	0	6	0	0	0	0	0	0	0	0	0.105	0	0	0	0	0	0	-2.976	0.2428	1	Translation_ribosomal_protein	rplL, large subunit ribosomal protein L7/L12	16598	16786	-1	C	Ribosomal protein L7/L12 C-terminal domain [PF00542.22]			K02935	RP-L7, MRPL12, rplL; large subunit ribosomal protein L7/L12	Translation
NODE 34 length 279411 cov 8.500301 35	NODE 34 length 279411 cov 8.500301	378	Ww155 Actinomycetota	Rhodoluna	16	23	0	0	0	0	0	0	0	0.204	0.142	0	0	0	0	0	0	0	5.766	0.0021	0.12	Translation_ribosomal_protein	rplL, large subunit ribosomal protein L7/L12	43652	44029	1	C	Ribosomal protein L7/L12 C-terminal domain [PF00542.22]; Ribosomal protein L7/L12 dimerisation domain [PF16320.8]			K02935	RP-L7, MRPL12, rplL; large subunit ribosomal protein L7/L12	Translation
NODE 2589 length 21215 cov 35.490708 2	NODE 2589 length 21215 cov 35.490708	387	Ww142 Actinomycetota	Rhodoluna	53	36	0	0	0	0	0	0	0	0.675	0.222	0	0	0	0	0	0	0	7.127	0.0001	0.0689	Translation_ribosomal_protein	rplL, large subunit ribosomal protein L7/L12	20227	20613	-1	C	Ribosomal protein L7/L12 C-terminal domain [PF00542.22]; Ribosomal protein L7/L12 dimerisation domain [PF16320.8]			K02935	RP-L7, MRPL12, rplL; large subunit ribosomal protein L7/L12	Translation
NODE 1827 length 26368 cov 3.303730 21	NODE 1827 length 26368 cov 3.303730	381	Ww156 Actinomycetota	Rhodoluna	10	0	0	0	0	0	0	0	0	0.127	0	0	0	0	0	0	0	0	4.36	0.0863	0.8077	Translation_ribosomal_protein	rplL, large subunit ribosomal protein L7/L12	22791	23171	-1	C	Ribosomal protein L7/L12 C-terminal domain [PF00542.22]; Ribosomal protein L7/L12 dimerisation domain [PF16320.8]			K02935	RP-L7, MRPL12, rplL; large subunit ribosomal protein L7/L12	Translation
NODE 13 length 432189 cov 41.842485 222	NODE 13 length 432189 cov 41.842485	381	Ww152 Actinomycetota	Rhodoluna	110	107	42	0	0	0	0	0	0	1.402	0.658	0.736	0	0	0	0	0	0	3.005	0.0394	0.4969	Translation_ribosomal_protein	rplL, large subunit ribosomal protein L7/L12	209566	209946	1	C	Ribosomal protein L7/L12 C-terminal domain [PF00542.22]; Ribosomal protein L7/L12 dimerisation domain [PF16320.8]			K02935	RP-L7, MRPL12, rplL; large subunit ribosomal protein L7/L12	Translation
NODE 10784 length 8294 cov 6.844488 9	NODE 10784 length 8294 cov 6.844488	309	Ww158 Actinomycetota	Rhodoluna	8	24	6	0	0	0	0	0	0	0.102	0.148	0.105	0	0	0	0	0	0	2.08	0.1749	1	Translation_ribosomal_protein	rplL, large subunit ribosomal protein L7/L12	7984	8292	-1	C	Ribosomal protein L7/L12 C-terminal domain [PF00542.22]; Ribosomal protein L7/L12 dimerisation domain [PF16320.8]			K02935	RP-L7, MRPL12, rplL; large subunit ribosomal protein L7/L12	Translation
NODE 90 length 167710 cov 14.228058 22	NODE 90 length 167710 cov 14.228058	444	Ww148 Actinomycetota	Rhodoluna	0	17	0	0	0	0	0	0	0	0	0.105	0	0	0	0	0	0	0	4.117	0.1522	1	Translation_ribosomal_protein	rplM, large subunit ribosomal protein L13	12453	12896	1	C	Ribosomal protein L13 [PF00572.21]			K02871	RP-L13, MRPL13, rplM; large subunit ribosomal protein L13	Translation
NODE 5938 length 9479 cov 8.096709 10	NODE 5938 length 9479 cov 8.096709	444	Ww145 Actinomycetota	Rhodoluna	74	96	28	5	0	0	0	0	0	0.943	0.591	0.491	0.345	0	0	0	0	0	2.473	0.0898	0.8181	Translation_ribosomal_protein	rplM, large subunit ribosomal protein L13	8065	8508	1	C	Ribosomal protein L13 [PF00572.21]			K02871	RP-L13, MRPL13, rplM; large subunit ribosomal protein L13	Translation
NODE 592 length 50931 cov 10.134501 6	NODE 592 length 50931 cov 10.134501	444	Ww150 Actinomycetota	Rhodoluna	9	12	0	0	0	0	0	0	0	0.115	0.074	0	0	0	0	0	0	0	4.913	0.0203	0.3465	Translation_ribosomal_protein	rplM, large subunit ribosomal protein L13	3785	4228	1	C	Ribosomal protein L13 [PF00572.21]			K02871	RP-L13, MRPL13, rplM; large subunit ribosomal protein L13	Translation
NODE 50769 length 2618 cov 77.562675 3	NODE 50769 length 2618 cov 77.562675	444	Ww97 Actinomycetota	Aquiluna	83	125	46	7	0	0	0	0	0	1.459	1.175	5.221	0.784	0	0	0	0	0	0.664	0.6037	1	Translation_ribosomal_protein	rplM, large subunit ribosomal protein L13	1404	1847	1	C	Ribosomal protein L13 [PF00572.21]			K02871	RP-L13, MRPL13, rplM; large subunit ribosomal protein L13	Translation
NODE 49766 length 2651 cov 3.115415 3	NODE 49766 length 2651 cov 3.115415	444	Ww103 Actinomycetota	Aquiluna	0	0	0	0	0	5	16	15	6	0	0	0	0	0	0.736	0.903	0.934	0.246	-6.539	0.0183	0.4779	Translation_ribosomal_protein	rplM, large subunit ribosomal protein L13	738	1181	-1	C	Ribosomal protein L13 [PF00572.21]			K02871	RP-L13, MRPL13, rplM; large subunit ribosomal protein L13	Translation
NODE 4 length 725811 cov 36.705177 36	NODE 4 length 725811 cov 36.705177	444	Ww152 Actinomycetota	Rhodoluna	19	29	11	0	0	0	0	0	0	0.242	0.178	0.193	0	0	0	0	0	0	2.237	0.1321	1	Translation_ribosomal_protein	rplM, large subunit ribosomal protein L13	22166	22609	1	C	Ribosomal protein L13 [PF00572.21]			K02871	RP-L13, MRPL13, rplM; large subunit ribosomal protein L13	Translation
NODE 35608 length 3332 cov 39.458113 6	NODE 35608 length 3332 cov 39.458113	408	Ww142 Actinomycetota	Rhodoluna	19	47	18	0	0	0	0	0	0	0.242	0.289	0.316	0	0	0	0	0	0	2.054	0.1639	1	Translation_ribosomal_protein	rplM, large subunit ribosomal protein L13	2924	3331	1	C	Ribosomal protein L13 [PF00572.21]			K02871	RP-L13, MRPL13, rplM; large subunit ribosomal protein L13	Translation
NODE 20 length 361489 cov 8.608037 50	NODE 20 length 361489 cov 8.608037	444	Ww155 Actinomycetota	Rhodoluna	27	42	11	5	0	0	0	0	0	0.344	0.258	0.193	0.345	0	0	0	0	0	1.725	0.2466	1	Translation_ribosomal_protein	rplM, large subunit ribosomal protein L13	39234	39677	1	C	Ribosomal protein L13 [PF00572.21]			K02871	RP-L13, MRPL13, rplM; large subunit ribosomal protein L13	Translation
NODE 19956 length 5339 cov 6.147949 3	NODE 19956 length 5339 cov 6.147949	444	Ww158 Actinomycetota	Rhodoluna	0	24	10	0	0	0	0	0	0	0	0.148	0.175	0	0	0	0	0	0	0.833	0.5979	1	Translation_ribosomal_protein	rplM, large subunit ribosomal protein L13	1410	1853	1	C	Ribosomal protein L13 [PF00572.21]			K02871	RP-L13, MRPL13, rplM; large subunit ribosomal protein L13	Translation
NODE 1305 length 32705 cov 43.811318 35	NODE 1305 length 32705 cov 43.811318	444	Ww141 Actinomycetota	Rhodoluna	0	40	13	0	0	0	0	0	0	0	0.246	0.228	0	0	0	0	0	0	1.288	0.3949	1	Translation_ribosomal_protein	rplM, large subunit ribosomal protein L13	22478	22921	1	C	Ribosomal protein L13 [PF00572.21]			K02871	RP-L13, MRPL13, rplM; large subunit ribosomal protein L13	Translation
NODE 12 length 435571 cov 16.873209 361	NODE 12 length 435571 cov 16.873209	444	Ww138 Actinomycetota	Rhodoluna	0	16	7	0	0	0	0	0	0	0	0.098	0.123	0	0	0	0	0	0	0.683	0.7015	1	Translation_ribosomal_protein	rplM, large subunit ribosomal protein L13	422956	423399	-1	C	Ribosomal protein L13 [PF00572.21]			K02871	RP-L13, MRPL13, rplM; large subunit ribosomal protein L13	Translation
NODE 90 length 167710 cov 14.228058 4	NODE 90 length 167710 cov 14.228058	369	Ww148 Actinomycetota	Rhodoluna	9	34	0	0	0	0	0	0	0	0.115	0.209	0	0	0	0	0	0	0	5.68	0.0026	0.1281	Translation_ribosomal_protein	rplN, large subunit ribosomal protein L14	1061	1429	1	C	Ribosomal protein L14p/L23e [PF00238.22]			K02874	RP-L14, MRPL14, rplN; large subunit ribosomal protein L14	Translation
NODE 4022 length 12629 cov 10.748561 13	NODE 4022 length 12629 cov 10.748561	369	Ww145 Actinomycetota	Rhodoluna	14	17	0	0	0	0	0	0	0	0.178	0.105	0	0	0	0	0	0	0	5.483	0.0045	0.1624	Translation_ribosomal_protein	rplN, large subunit ribosomal protein L14	6728	7096	1	C	Ribosomal protein L14p/L23e [PF00238.22]			K02874	RP-L14, MRPL14, rplN; large subunit ribosomal protein L14	Translation
NODE 4 length 725811 cov 36.705177 17	NODE 4 length 725811 cov 36.705177	369	Ww152 Actinomycetota	Rhodoluna	23	74	12	0	0	0	0	0	0	0.293	0.455	0.21	0	0	0	0	0	0	2.997	0.0401	0.5042	Translation_ribosomal_protein	rplN, large subunit ribosomal protein L14	10997	11365	1	C	Ribosomal protein L14p/L23e [PF00238.22]			K02874	RP-L14, MRPL14, rplN; large subunit ribosomal protein L14	Translation
NODE 20 length 361489 cov 8.608037 32	NODE 20 length 361489 cov 8.608037	369	Ww155 Actinomycetota	Rhodoluna	0	17	0	0	0	0	0	0	0	0	0.105	0	0	0	0	0	0	0	4.117	0.1522	1	Translation_ribosomal_protein	rplN, large subunit ribosomal protein L14	27930	28298	1	C	Ribosomal protein L14p/L23e [PF00238.22]			K02874	RP-L14, MRPL14, rplN; large subunit ribosomal protein L14	Translation
NODE 13729 length 6449 cov 36.496523 11	NODE 13729 length 6449 cov 36.496523	369	Ww142 Actinomycetota	Rhodoluna	0	10	0	0	0	0	0	0	0	0	0.062	0	0	0	0	0	0	0	3.412	0.3879	1	Translation_ribosomal_protein	rplN, large subunit ribosomal protein L14	4584	4952	1	C	Ribosomal protein L14p/L23e [PF00238.22]			K02874	RP-L14, MRPL14, rplN; large subunit ribosomal protein L14	Translation
NODE 12 length 435571 cov 16.873209 379	NODE 12 length 435571 cov 16.873209	369	Ww138 Actinomycetota	Rhodoluna	5	16	7	0	0	0	0	0	0	0.064	0.098	0.123	0	0	0	0	0	0	1.32	0.4116	1	Translation_ribosomal_protein	rplN, large subunit ribosomal protein L14	434222	434590	-1	C	Ribosomal protein L14p/L23e [PF00238.22]			K02874	RP-L14, MRPL14, rplN; large subunit ribosomal protein L14	Translation
NODE 9631 length 8293 cov 3.194567 2	NODE 9631 length 8293 cov 3.194567	786	Ww103 Actinomycetota	Aquiluna	0	0	5	6	5	5	0	8	7	0	0	0.568	0.672	0.607	0.736	0	0.498	0.287	-6.759	0.0081	0.2349	Translation_ribosomal_protein	rplO, large subunit ribosomal protein L15	837	1622	-1	C	Ribosomal proteins 50S-L15, 50S-L18e, 60S-L27A [PF00828.22]			K02876	RP-L15, MRPL15, rplO; large subunit ribosomal protein L15	Translation
NODE 90 length 167710 cov 14.228058 12	NODE 90 length 167710 cov 14.228058	675	Ww148 Actinomycetota	Rhodoluna	40	21	0	0	0	0	0	0	0	0.51	0.129	0	0	0	0	0	0	0	6.64	0.0003	0.0742	Translation_ribosomal_protein	rplO, large subunit ribosomal protein L15	4634	5308	1	C	Ribosomal proteins 50S-L15, 50S-L18e, 60S-L27A [PF00828.22]			K02876	RP-L15, MRPL15, rplO; large subunit ribosomal protein L15	Translation
NODE 530 length 58330 cov 5.518665 5	NODE 530 length 58330 cov 5.518665	651	Ww147 Actinomycetota	Rhodoluna	13	0	0	0	0	0	0	0	0	0.166	0	0	0	0	0	0	0	0	4.721	0.0333	0.4569	Translation_ribosomal_protein	rplO, large subunit ribosomal protein L15	1549	2199	1	C	Ribosomal proteins 50S-L15, 50S-L18e, 60S-L27A [PF00828.22]			K02876	RP-L15, MRPL15, rplO; large subunit ribosomal protein L15	Translation
NODE 4022 length 12629 cov 10.748561 21	NODE 4022 length 12629 cov 10.748561	780	Ww145 Actinomycetota	Rhodoluna	41	53	5	0	0	0	0	0	0	0.522	0.326	0.088	0	0	0	0	0	0	4.084	0.0066	0.197	Translation_ribosomal_protein	rplO, large subunit ribosomal protein L15	10413	11192	1	C	Ribosomal proteins 50S-L15, 50S-L18e, 60S-L27A [PF00828.22]			K02876	RP-L15, MRPL15, rplO; large subunit ribosomal protein L15	Translation
NODE 4 length 725811 cov 36.705177 25	NODE 4 length 725811 cov 36.705177	615	Ww152 Actinomycetota	Rhodoluna	16	20	0	0	0	0	0	0	0	0.204	0.123	0	0	0	0	0	0	0	5.688	0.0026	0.1281	Translation_ribosomal_protein	rplO, large subunit ribosomal protein L15	14548	15162	1	C	Ribosomal proteins 50S-L15, 50S-L18e, 60S-L27A [PF00828.22]			K02876	RP-L15, MRPL15, rplO; large subunit ribosomal protein L15	Translation
NODE 20571 length 3986 cov 13.572574 6	NODE 20571 length 3986 cov 13.572574	675	Ww145 Actinomycetota	Rhodoluna	66	101	11	0	0	0	0	0	0	0.841	0.622	0.193	0	0	0	0	0	0	4.06	0.0052	0.1759	Translation_ribosomal_protein	rplO, large subunit ribosomal protein L15	3290	3964	-1	C	Ribosomal proteins 50S-L15, 50S-L18e, 60S-L27A [PF00828.22]			K02876	RP-L15, MRPL15, rplO; large subunit ribosomal protein L15	Translation
NODE 20095 length 4048 cov 8.824803 1	NODE 20095 length 4048 cov 8.824803	231	Ww145 Actinomycetota	Rhodoluna	72	53	0	0	0	0	0	0	0	0.917	0.326	0	0	0	0	0	0	0	7.596	0	0.0411	Translation_ribosomal_protein	rplO, large subunit ribosomal protein L15	3	233	1	C	Ribosomal proteins 50S-L15, 50S-L18e, 60S-L27A [PF00828.22]			K02876	RP-L15, MRPL15, rplO; large subunit ribosomal protein L15	Translation
NODE 20 length 361489 cov 8.608037 40	NODE 20 length 361489 cov 8.608037	645	Ww155 Actinomycetota	Rhodoluna	8	12	6	0	0	0	0	0	0	0.102	0.074	0.105	0	0	0	0	0	0	1.582	0.3261	1	Translation_ribosomal_protein	rplO, large subunit ribosomal protein L15	31477	32121	1	C	Ribosomal proteins 50S-L15, 50S-L18e, 60S-L27A [PF00828.22]			K02876	RP-L15, MRPL15, rplO; large subunit ribosomal protein L15	Translation
NODE 18957 length 5153 cov 43.351948 7	NODE 18957 length 5153 cov 43.351948	528	Ww142 Actinomycetota	Rhodoluna	132	190	15	0	5	0	0	0	0	1.682	1.169	0.263	0	0.651	0	0	0	0	3.375	0.0278	0.4216	Translation_ribosomal_protein	rplO, large subunit ribosomal protein L15	4624	5151	-1	C	Ribosomal proteins 50S-L15, 50S-L18e, 60S-L27A [PF00828.22]			K02876	RP-L15, MRPL15, rplO; large subunit ribosomal protein L15	Translation
NODE 12 length 435571 cov 16.873209 371	NODE 12 length 435571 cov 16.873209	675	Ww138 Actinomycetota	Rhodoluna	7	5	0	0	0	0	0	0	0	0.089	0.031	0	0	0	0	0	0	0	4.284	0.1038	0.9091	Translation_ribosomal_protein	rplO, large subunit ribosomal protein L15	430402	431076	-1	C	Ribosomal proteins 50S-L15, 50S-L18e, 60S-L27A [PF00828.22]; Histone H1-like nucleoprotein HC2 [PF07382.14]			K02876	RP-L15, MRPL15, rplO; large subunit ribosomal protein L15	Translation
NODE 9631 length 8293 cov 3.194567 13	NODE 9631 length 8293 cov 3.194567	420	Ww103 Actinomycetota	Aquiluna	0	0	0	0	5	0	0	0	5	0	0	0	0	0.607	0	0	0	0.205	-4.759	0.1132	1	Translation_ribosomal_protein	rplP, large subunit ribosomal protein L16	5852	6271	-1	C	Ribosomal protein L16p/L10e [PF00252.21]			K02878	RP-L16, MRPL16, rplP; large subunit ribosomal protein L16	Translation
NODE 90 length 167710 cov 14.228058 1	NODE 90 length 167710 cov 14.228058	402	Ww148 Actinomycetota	Rhodoluna	0	13	0	0	0	0	0	0	0	0	0.08	0	0	0	0	0	0	0	3.755	0.2778	1	Translation_ribosomal_protein	rplP, large subunit ribosomal protein L16	1	402	1	C	Ribosomal protein L16p/L10e [PF00252.21]			K02878	RP-L16, MRPL16, rplP; large subunit ribosomal protein L16	Translation
NODE 4022 length 12629 cov 10.748561 10	NODE 4022 length 12629 cov 10.748561	420	Ww145 Actinomycetota	Rhodoluna	17	64	11	0	0	0	0	0	0	0.217	0.394	0.193	0	0	0	0	0	0	2.792	0.0579	0.6447	Translation_ribosomal_protein	rplP, large subunit ribosomal protein L16	5656	6075	1	C	Ribosomal protein L16p/L10e [PF00252.21]			K02878	RP-L16, MRPL16, rplP; large subunit ribosomal protein L16	Translation
NODE 4 length 725811 cov 36.705177 14	NODE 4 length 725811 cov 36.705177	420	Ww152 Actinomycetota	Rhodoluna	0	18	0	0	0	0	0	0	0	0	0.111	0	0	0	0	0	0	0	4.195	0.1271	1	Translation_ribosomal_protein	rplP, large subunit ribosomal protein L16	9930	10349	1	C	Ribosomal protein L16p/L10e [PF00252.21]			K02878	RP-L16, MRPL16, rplP; large subunit ribosomal protein L16	Translation
NODE 2708 length 20425 cov 7.992859 19	NODE 2708 length 20425 cov 7.992859	420	Ww158 Actinomycetota	Rhodoluna	15	40	16	0	0	0	0	0	0	0.191	0.246	0.281	0	0	0	0	0	0	1.899	0.201	1	Translation_ribosomal_protein	rplP, large subunit ribosomal protein L16	9781	10200	-1	C	Ribosomal protein L16p/L10e [PF00252.21]			K02878	RP-L16, MRPL16, rplP; large subunit ribosomal protein L16	Translation
NODE 20 length 361489 cov 8.608037 29	NODE 20 length 361489 cov 8.608037	420	Ww155 Actinomycetota	Rhodoluna	0	10	0	0	0	0	0	0	0	0	0.062	0	0	0	0	0	0	0	3.412	0.3879	1	Translation_ribosomal_protein	rplP, large subunit ribosomal protein L16	26856	27275	1	C	Ribosomal protein L16p/L10e [PF00252.21]			K02878	RP-L16, MRPL16, rplP; large subunit ribosomal protein L16	Translation
NODE 13729 length 6449 cov 36.496523 8	NODE 13729 length 6449 cov 36.496523	420	Ww142 Actinomycetota	Rhodoluna	0	9	7	0	0	0	0	0	0	0	0.055	0.123	0	0	0	0	0	0	-0.03	0.9759	1	Translation_ribosomal_protein	rplP, large subunit ribosomal protein L16	3535	3954	1	C	Ribosomal protein L16p/L10e [PF00252.21]			K02878	RP-L16, MRPL16, rplP; large subunit ribosomal protein L16	Translation
NODE 12 length 435571 cov 16.873209 382	NODE 12 length 435571 cov 16.873209	318	Ww138 Actinomycetota	Rhodoluna	0	5	0	0	0	0	0	0	0	0	0.031	0	0	0	0	0	0	0	2.558	0.5962	1	Translation_ribosomal_protein	rplP, large subunit ribosomal protein L16	435252	435569	-1	C	Ribosomal protein L16p/L10e [PF00252.21]			K02878	RP-L16, MRPL16, rplP; large subunit ribosomal protein L16	Translation
NODE 90 length 167710 cov 14.228058 20	NODE 90 length 167710 cov 14.228058	636	Ww148 Actinomycetota	Rhodoluna	13	9	0	0	0	0	0	0	0	0.166	0.055	0	0	0	0	0	0	0	5.132	0.0116	0.2648	Translation_ribosomal_protein	rplQ, large subunit ribosomal protein L17	10784	11419	1	C	Ribosomal protein L17 [PF01196.22]			K02879	RP-L17, MRPL17, rplQ; large subunit ribosomal protein L17	Translation
NODE 5938 length 9479 cov 8.096709 8	NODE 5938 length 9479 cov 8.096709	618	Ww145 Actinomycetota	Rhodoluna	16	19	0	0	0	0	0	0	0	0.204	0.117	0	0	0	0	0	0	0	5.66	0.0027	0.1302	Translation_ribosomal_protein	rplQ, large subunit ribosomal protein L17	6391	7008	1	C	Ribosomal protein L17 [PF01196.22]			K02879	RP-L17, MRPL17, rplQ; large subunit ribosomal protein L17	Translation
NODE 592 length 50931 cov 10.134501 4	NODE 592 length 50931 cov 10.134501	498	Ww150 Actinomycetota	Rhodoluna	82	210	50	0	0	0	0	0	0	1.045	1.292	0.877	0	0	0	0	0	0	2.97	0.0448	0.5338	Translation_ribosomal_protein	rplQ, large subunit ribosomal protein L17	2269	2766	1	C	Ribosomal protein L17 [PF01196.22]			K02879	RP-L17, MRPL17, rplQ; large subunit ribosomal protein L17	Translation
NODE 530 length 58330 cov 5.518665 13	NODE 530 length 58330 cov 5.518665	585	Ww147 Actinomycetota	Rhodoluna	10	27	9	0	0	0	0	0	0	0.127	0.166	0.158	0	0	0	0	0	0	1.912	0.2035	1	Translation_ribosomal_protein	rplQ, large subunit ribosomal protein L17	7662	8246	1	C	Ribosomal protein L17 [PF01196.22]			K02879	RP-L17, MRPL17, rplQ; large subunit ribosomal protein L17	Translation
NODE 50769 length 2618 cov 77.562675 1	NODE 50769 length 2618 cov 77.562675	366	Ww97 Actinomycetota	Aquiluna	57	48	0	0	0	0	0	0	0	1.002	0.451	0	0	0	0	0	0	0	7.367	0.0057	0.1675	Translation_ribosomal_protein	rplQ, large subunit ribosomal protein L17	3	368	1	C	Ribosomal protein L17 [PF01196.22]			K02879	RP-L17, MRPL17, rplQ; large subunit ribosomal protein L17	Translation
NODE 50616 length 2742 cov 7.256772 2	NODE 50616 length 2742 cov 7.256772	525	Ww158 Actinomycetota	Rhodoluna	13	14	5	0	0	0	0	0	0	0.166	0.086	0.088	0	0	0	0	0	0	2.266	0.1437	1	Translation_ribosomal_protein	rplQ, large subunit ribosomal protein L17	1082	1606	1	C	Ribosomal protein L17 [PF01196.22]			K02879	RP-L17, MRPL17, rplQ; large subunit ribosomal protein L17	Translation
NODE 49766 length 2651 cov 3.115415 5	NODE 49766 length 2651 cov 3.115415	483	Ww103 Actinomycetota	Aquiluna	0	0	13	10	5	0	19	0	12	0	0	1.476	1.12	0.607	0	1.072	0	0.492	-7.274	0.0022	0.0704	Translation_ribosomal_protein	rplQ, large subunit ribosomal protein L17	2169	2651	-1	C	Ribosomal protein L17 [PF01196.22]			K02879	RP-L17, MRPL17, rplQ; large subunit ribosomal protein L17	Translation
NODE 35608 length 3332 cov 39.458113 3	NODE 35608 length 3332 cov 39.458113	558	Ww142 Actinomycetota	Rhodoluna	97	111	8	0	0	0	0	0	0	1.236	0.683	0.14	0	0	0	0	0	0	4.788	0.0013	0.1093	Translation_ribosomal_protein	rplQ, large subunit ribosomal protein L17	1330	1887	1	C	Ribosomal protein L17 [PF01196.22]			K02879	RP-L17, MRPL17, rplQ; large subunit ribosomal protein L17	Translation
NODE 3413 length 17346 cov 3.450566 2	NODE 3413 length 17346 cov 3.450566	642	Ww156 Actinomycetota	Rhodoluna	0	6	0	0	0	0	0	0	0	0	0.037	0	0	0	0	0	0	0	2.775	0.5476	1	Translation_ribosomal_protein	rplQ, large subunit ribosomal protein L17	141	782	1	C	Ribosomal protein L17 [PF01196.22]			K02879	RP-L17, MRPL17, rplQ; large subunit ribosomal protein L17	Translation
NODE 3322 length 17884 cov 59.559140 2	NODE 3322 length 17884 cov 59.559140	540	Ww97 Actinomycetota	Aquiluna	8	30	0	0	0	0	0	0	0	0.141	0.282	0	0	0	0	0	0	0	5.608	0.0279	0.6831	Translation_ribosomal_protein	rplQ, large subunit ribosomal protein L17	925	1464	-1	C	Ribosomal protein L17 [PF01196.22]			K02879	RP-L17, MRPL17, rplQ; large subunit ribosomal protein L17	Translation
NODE 20 length 361489 cov 8.608037 48	NODE 20 length 361489 cov 8.608037	528	Ww155 Actinomycetota	Rhodoluna	24	60	11	0	0	0	0	0	0	0.306	0.369	0.193	0	0	0	0	0	0	2.939	0.0453	0.5358	Translation_ribosomal_protein	rplQ, large subunit ribosomal protein L17	37672	38199	1	C	Ribosomal protein L17 [PF01196.22]			K02879	RP-L17, MRPL17, rplQ; large subunit ribosomal protein L17	Translation
NODE 12 length 435571 cov 16.873209 363	NODE 12 length 435571 cov 16.873209	585	Ww138 Actinomycetota	Rhodoluna	14	19	16	0	0	0	0	0	0	0.178	0.117	0.281	0	0	0	0	0	0	1.322	0.383	1	Translation_ribosomal_protein	rplQ, large subunit ribosomal protein L17	424376	424960	-1	C	Ribosomal protein L17 [PF01196.22]			K02879	RP-L17, MRPL17, rplQ; large subunit ribosomal protein L17	Translation
NODE 90 length 167710 cov 14.228058 9	NODE 90 length 167710 cov 14.228058	378	Ww148 Actinomycetota	Rhodoluna	5	9	0	0	0	0	0	0	0	0.064	0.055	0	0	0	0	0	0	0	4.28	0.1044	0.9091	Translation_ribosomal_protein	rplR, large subunit ribosomal protein L18	3410	3787	1	C	Ribosomal L18 of archaea, bacteria, mitoch. and chloroplast [PF00861.25]			K02881	RP-L18, MRPL18, rplR; large subunit ribosomal protein L18	Translation
NODE 530 length 58330 cov 5.518665 2	NODE 530 length 58330 cov 5.518665	378	Ww147 Actinomycetota	Rhodoluna	10	6	0	0	0	0	0	0	0	0.127	0.037	0	0	0	0	0	0	0	4.717	0.0335	0.4569	Translation_ribosomal_protein	rplR, large subunit ribosomal protein L18	316	693	1	C	Ribosomal L18 of archaea, bacteria, mitoch. and chloroplast [PF00861.25]			K02881	RP-L18, MRPL18, rplR; large subunit ribosomal protein L18	Translation
NODE 4 length 725811 cov 36.705177 22	NODE 4 length 725811 cov 36.705177	378	Ww152 Actinomycetota	Rhodoluna	0	26	0	0	0	0	0	0	0	0	0.16	0	0	0	0	0	0	0	4.703	0.034	0.4569	Translation_ribosomal_protein	rplR, large subunit ribosomal protein L18	13324	13701	1	C	Ribosomal L18 of archaea, bacteria, mitoch. and chloroplast [PF00861.25]			K02881	RP-L18, MRPL18, rplR; large subunit ribosomal protein L18	Translation
NODE 20 length 361489 cov 8.608037 37	NODE 20 length 361489 cov 8.608037	378	Ww155 Actinomycetota	Rhodoluna	5	8	0	0	0	0	0	0	0	0.064	0.049	0	0	0	0	0	0	0	4.207	0.1253	1	Translation_ribosomal_protein	rplR, large subunit ribosomal protein L18	30250	30627	1	C	Ribosomal L18 of archaea, bacteria, mitoch. and chloroplast [PF00861.25]			K02881	RP-L18, MRPL18, rplR; large subunit ribosomal protein L18	Translation
NODE 12 length 435571 cov 16.873209 374	NODE 12 length 435571 cov 16.873209	378	Ww138 Actinomycetota	Rhodoluna	18	0	0	0	0	0	0	0	0	0.229	0	0	0	0	0	0	0	0	5.177	0.0103	0.2492	Translation_ribosomal_protein	rplR, large subunit ribosomal protein L18	431923	432300	-1	C	Ribosomal L18 of archaea, bacteria, mitoch. and chloroplast [PF00861.25]			K02881	RP-L18, MRPL18, rplR; large subunit ribosomal protein L18	Translation
NODE 8 length 451094 cov 7.752236 47	NODE 8 length 451094 cov 7.752236	351	Ww155 Actinomycetota	Rhodoluna	6	0	0	0	0	0	0	0	0	0.076	0	0	0	0	0	0	0	0	3.67	0.3141	1	Translation_ribosomal_protein	rplS, large subunit ribosomal protein L19	43719	44069	1	C	Ribosomal protein L19 [PF01245.23]			K02884	RP-L19, MRPL19, rplS; large subunit ribosomal protein L19	Translation
NODE 488 length 57727 cov 3.454015 26	NODE 488 length 57727 cov 3.454015	351	Ww156 Actinomycetota	Rhodoluna	0	0	6	0	0	0	0	0	0	0	0	0.105	0	0	0	0	0	0	-2.976	0.2428	1	Translation_ribosomal_protein	rplS, large subunit ribosomal protein L19	25630	25980	1	C	Ribosomal protein L19 [PF01245.23]			K02884	RP-L19, MRPL19, rplS; large subunit ribosomal protein L19	Translation
NODE 40705 length 3041 cov 67.457877 3	NODE 40705 length 3041 cov 67.457877	351	Ww97 Actinomycetota	Aquiluna	0	0	73	59	78	39	102	130	241	0	0	8.286	6.606	9.464	5.74	5.753	8.095	9.885	-10.766	0	0	Translation_ribosomal_protein	rplS, large subunit ribosomal protein L19	1279	1629	-1	C	Ribosomal protein L19 [PF01245.23]			K02884	RP-L19, MRPL19, rplS; large subunit ribosomal protein L19	Translation
NODE 4 length 725811 cov 36.705177 709	NODE 4 length 725811 cov 36.705177	351	Ww152 Actinomycetota	Rhodoluna	0	9	0	0	0	0	0	0	0	0	0.055	0	0	0	0	0	0	0	3.277	0.424	1	Translation_ribosomal_protein	rplS, large subunit ribosomal protein L19	721666	722016	-1	C	Ribosomal protein L19 [PF01245.23]			K02884	RP-L19, MRPL19, rplS; large subunit ribosomal protein L19	Translation
NODE 35 length 288723 cov 10.958971 209	NODE 35 length 288723 cov 10.958971	351	Ww148 Actinomycetota	Rhodoluna	11	18	0	0	0	0	0	0	0	0.14	0.111	0	0	0	0	0	0	0	5.315	0.0069	0.1981	Translation_ribosomal_protein	rplS, large subunit ribosomal protein L19	228387	228737	-1	C	Ribosomal protein L19 [PF01245.23]			K02884	RP-L19, MRPL19, rplS; large subunit ribosomal protein L19	Translation
NODE 3416 length 17576 cov 15.389745 10	NODE 3416 length 17576 cov 15.389745	351	Ww162 Actinomycetota	Rhodoluna	0	8	0	0	0	0	0	0	0	0	0.049	0	0	0	0	0	0	0	3.128	0.4622	1	Translation_ribosomal_protein	rplS, large subunit ribosomal protein L19	10525	10875	1	C	Ribosomal protein L19 [PF01245.23]			K02884	RP-L19, MRPL19, rplS; large subunit ribosomal protein L19	Translation
NODE 1751 length 27468 cov 40.382821 20	NODE 1751 length 27468 cov 40.382821	351	Ww141 Actinomycetota	Rhodoluna	57	301	151	0	0	0	0	0	0	0.726	1.852	2.647	0	0	0	0	0	0	1.669	0.3176	1	Translation_ribosomal_protein	rplS, large subunit ribosomal protein L19	14954	15304	-1	C	Ribosomal protein L19 [PF01245.23]			K02884	RP-L19, MRPL19, rplS; large subunit ribosomal protein L19	Translation
NODE 14946 length 4942 cov 8.166978 4	NODE 14946 length 4942 cov 8.166978	354	Ww145 Actinomycetota	Rhodoluna	7	20	0	0	0	0	0	0	0	0.089	0.123	0	0	0	0	0	0	0	5.084	0.013	0.2792	Translation_ribosomal_protein	rplS, large subunit ribosomal protein L19	1639	1992	-1	C	Ribosomal protein L19 [PF01245.23]			K02884	RP-L19, MRPL19, rplS; large subunit ribosomal protein L19	Translation
NODE 14099 length 6859 cov 8.084743 6	NODE 14099 length 6859 cov 8.084743	351	Ww158 Actinomycetota	Rhodoluna	0	0	11	0	0	0	0	0	0	0	0	0.193	0	0	0	0	0	0	-3.813	0.0459	0.5414	Translation_ribosomal_protein	rplS, large subunit ribosomal protein L19	3318	3668	1	C	Ribosomal protein L19 [PF01245.23]			K02884	RP-L19, MRPL19, rplS; large subunit ribosomal protein L19	Translation
NODE 12 length 435571 cov 16.873209 106	NODE 12 length 435571 cov 16.873209	363	Ww138 Actinomycetota	Rhodoluna	20	14	7	0	0	0	0	0	0	0.255	0.086	0.123	0	0	0	0	0	0	2.381	0.1138	0.9687	Translation_ribosomal_protein	rplS, large subunit ribosomal protein L19	114019	114381	-1	C	Ribosomal protein L19 [PF01245.23]			K02884	RP-L19, MRPL19, rplS; large subunit ribosomal protein L19	Translation
NODE 11 length 440182 cov 8.666494 386	NODE 11 length 440182 cov 8.666494	351	Ww150 Actinomycetota	Rhodoluna	8	15	0	0	0	0	0	0	0	0.102	0.092	0	0	0	0	0	0	0	4.957	0.0181	0.3271	Translation_ribosomal_protein	rplS, large subunit ribosomal protein L19	421225	421575	-1	C	Ribosomal protein L19 [PF01245.23]			K02884	RP-L19, MRPL19, rplS; large subunit ribosomal protein L19	Translation
NODE 104 length 154239 cov 5.219527 46	NODE 104 length 154239 cov 5.219527	351	Ww147 Actinomycetota	Rhodoluna	7	0	0	0	0	0	0	0	0	0.089	0	0	0	0	0	0	0	0	3.877	0.2392	1	Translation_ribosomal_protein	rplS, large subunit ribosomal protein L19	43033	43383	1	C	Ribosomal protein L19 [PF01245.23]			K02884	RP-L19, MRPL19, rplS; large subunit ribosomal protein L19	Translation
NODE 991 length 38198 cov 16.480789 11	NODE 991 length 38198 cov 16.480789	384	Ww138 Actinomycetota	Rhodoluna	8	9	6	0	0	0	0	0	0	0.102	0.055	0.105	0	0	0	0	0	0	1.429	0.3857	1	Translation_ribosomal_protein	rplT, large subunit ribosomal protein L20	11835	12218	-1	C	Ribosomal protein L20 [PF00453.21]			K02887	RP-L20, MRPL20, rplT; large subunit ribosomal protein L20	Translation
NODE 918 length 39818 cov 9.089100 32	NODE 918 length 39818 cov 9.089100	384	Ww150 Actinomycetota	Rhodoluna	26	19	0	0	0	0	0	0	0	0.331	0.117	0	0	0	0	0	0	0	6.134	0.0009	0.1025	Translation_ribosomal_protein	rplT, large subunit ribosomal protein L20	27823	28206	1	C	Ribosomal protein L20 [PF00453.21]			K02887	RP-L20, MRPL20, rplT; large subunit ribosomal protein L20	Translation
NODE 913 length 41404 cov 5.360390 32	NODE 913 length 41404 cov 5.360390	384	Ww147 Actinomycetota	Rhodoluna	0	0	9	0	0	0	0	0	0	0	0	0.158	0	0	0	0	0	0	-3.555	0.0778	0.758	Translation_ribosomal_protein	rplT, large subunit ribosomal protein L20	27538	27921	1	C	Ribosomal protein L20 [PF00453.21]			K02887	RP-L20, MRPL20, rplT; large subunit ribosomal protein L20	Translation
NODE 871 length 41036 cov 7.988244 10	NODE 871 length 41036 cov 7.988244	384	Ww158 Actinomycetota	Rhodoluna	19	17	0	0	0	0	0	0	0	0.242	0.105	0	0	0	0	0	0	0	5.769	0.0021	0.12	Translation_ribosomal_protein	rplT, large subunit ribosomal protein L20	11394	11777	-1	C	Ribosomal protein L20 [PF00453.21]			K02887	RP-L20, MRPL20, rplT; large subunit ribosomal protein L20	Translation
NODE 8455 length 9521 cov 3.508830 11	NODE 8455 length 9521 cov 3.508830	381	Ww156 Actinomycetota	Rhodoluna	7	14	0	0	0	0	0	0	0	0.089	0.086	0	0	0	0	0	0	0	4.815	0.0257	0.3955	Translation_ribosomal_protein	rplT, large subunit ribosomal protein L20	5983	6363	1	C	Ribosomal protein L20 [PF00453.21]			K02887	RP-L20, MRPL20, rplT; large subunit ribosomal protein L20	Translation
NODE 81 length 175748 cov 12.853012 11	NODE 81 length 175748 cov 12.853012	381	Ww148 Actinomycetota	Rhodoluna	27	9	9	0	0	0	0	0	0	0.344	0.055	0.158	0	0	0	0	0	0	2.363	0.1136	0.9666	Translation_ribosomal_protein	rplT, large subunit ribosomal protein L20	12213	12593	-1	C	Ribosomal protein L20 [PF00453.21]			K02887	RP-L20, MRPL20, rplT; large subunit ribosomal protein L20	Translation
NODE 52861 length 2547 cov 46.889942 3	NODE 52861 length 2547 cov 46.889942	384	Ww142 Actinomycetota	Rhodoluna	26	96	66	6	0	0	0	0	0	0.331	0.591	1.157	0.414	0	0	0	0	0	0.908	0.555	1	Translation_ribosomal_protein	rplT, large subunit ribosomal protein L20	1894	2277	-1	C	Ribosomal protein L20 [PF00453.21]			K02887	RP-L20, MRPL20, rplT; large subunit ribosomal protein L20	Translation
NODE 4605 length 14051 cov 3.048744 14	NODE 4605 length 14051 cov 3.048744	384	Ww103 Actinomycetota	Aquiluna	0	0	0	0	0	0	5	9	0	0	0	0	0	0	0	0.282	0.56	0	-4.849	0.1117	1	Translation_ribosomal_protein	rplT, large subunit ribosomal protein L20	8860	9243	1	C	Ribosomal protein L20 [PF00453.21]			K02887	RP-L20, MRPL20, rplT; large subunit ribosomal protein L20	Translation
NODE 20 length 361489 cov 8.608037 341	NODE 20 length 361489 cov 8.608037	384	Ww155 Actinomycetota	Rhodoluna	39	86	13	5	0	0	0	0	0	0.497	0.529	0.228	0.345	0	0	0	0	0	2.403	0.0977	0.8829	Translation_ribosomal_protein	rplT, large subunit ribosomal protein L20	349048	349431	1	C	Ribosomal protein L20 [PF00453.21]			K02887	RP-L20, MRPL20, rplT; large subunit ribosomal protein L20	Translation
NODE 1889 length 26216 cov 37.935467 29	NODE 1889 length 26216 cov 37.935467	384	Ww141 Actinomycetota	Rhodoluna	9	71	26	0	0	0	0	0	0	0.115	0.437	0.456	0	0	0	0	0	0	1.693	0.2519	1	Translation_ribosomal_protein	rplT, large subunit ribosomal protein L20	23073	23456	1	C	Ribosomal protein L20 [PF00453.21]			K02887	RP-L20, MRPL20, rplT; large subunit ribosomal protein L20	Translation
NODE 1446 length 26341 cov 7.904310 22	NODE 1446 length 26341 cov 7.904310	384	Ww145 Actinomycetota	Rhodoluna	0	14	0	0	0	0	0	0	0	0	0.086	0	0	0	0	0	0	0	3.854	0.2425	1	Translation_ribosomal_protein	rplT, large subunit ribosomal protein L20	14451	14834	1	C	Ribosomal protein L20 [PF00453.21]			K02887	RP-L20, MRPL20, rplT; large subunit ribosomal protein L20	Translation
NODE 13988 length 6362 cov 95.945361 11	NODE 13988 length 6362 cov 95.945361	384	Ww97 Actinomycetota	Aquiluna	0	0	246	224	191	237	230	98	152	0	0	27.922	25.081	23.175	34.884	12.974	6.103	6.235	-12.099	0	0	Translation_ribosomal_protein	rplT, large subunit ribosomal protein L20	5873	6256	1	C	Ribosomal protein L20 [PF00453.21]			K02887	RP-L20, MRPL20, rplT; large subunit ribosomal protein L20	Translation
NODE 13 length 432189 cov 41.842485 428	NODE 13 length 432189 cov 41.842485	384	Ww152 Actinomycetota	Rhodoluna	33	52	37	0	0	0	0	0	0	0.42	0.32	0.649	0	0	0	0	0	0	1.694	0.2478	1	Translation_ribosomal_protein	rplT, large subunit ribosomal protein L20	420131	420514	1	C	Ribosomal protein L20 [PF00453.21]			K02887	RP-L20, MRPL20, rplT; large subunit ribosomal protein L20	Translation
NODE 8 length 451094 cov 7.752236 125	NODE 8 length 451094 cov 7.752236	309	Ww155 Actinomycetota	Rhodoluna	13	0	0	0	0	0	0	0	0	0.166	0	0	0	0	0	0	0	0	4.721	0.0333	0.4569	Translation_ribosomal_protein	rplU, large subunit ribosomal protein L21	129123	129431	1	C	Ribosomal prokaryotic L21 protein [PF00829.24]			K02888	RP-L21, MRPL21, rplU; large subunit ribosomal protein L21	Translation
NODE 726 length 46591 cov 7.069572 23	NODE 726 length 46591 cov 7.069572	309	Ww158 Actinomycetota	Rhodoluna	6	0	0	0	0	0	0	0	0	0.076	0	0	0	0	0	0	0	0	3.67	0.3141	1	Translation_ribosomal_protein	rplU, large subunit ribosomal protein L21	20350	20658	-1	C	Ribosomal prokaryotic L21 protein [PF00829.24]			K02888	RP-L21, MRPL21, rplU; large subunit ribosomal protein L21	Translation
NODE 4 length 725811 cov 36.705177 638	NODE 4 length 725811 cov 36.705177	309	Ww152 Actinomycetota	Rhodoluna	0	7	7	0	0	0	0	0	0	0	0.043	0.123	0	0	0	0	0	0	-0.327	0.8597	1	Translation_ribosomal_protein	rplU, large subunit ribosomal protein L21	645101	645409	-1	C	Ribosomal prokaryotic L21 protein [PF00829.24]			K02888	RP-L21, MRPL21, rplU; large subunit ribosomal protein L21	Translation
NODE 35 length 288723 cov 10.958971 136	NODE 35 length 288723 cov 10.958971	309	Ww148 Actinomycetota	Rhodoluna	9	0	0	0	0	0	0	0	0	0.115	0	0	0	0	0	0	0	0	4.216	0.1239	1	Translation_ribosomal_protein	rplU, large subunit ribosomal protein L21	145849	146157	-1	C	Ribosomal prokaryotic L21 protein [PF00829.24]			K02888	RP-L21, MRPL21, rplU; large subunit ribosomal protein L21	Translation
NODE 12 length 435571 cov 16.873209 21	NODE 12 length 435571 cov 16.873209	309	Ww138 Actinomycetota	Rhodoluna	6	20	8	0	0	0	0	0	0	0.076	0.123	0.14	0	0	0	0	0	0	1.47	0.3416	1	Translation_ribosomal_protein	rplU, large subunit ribosomal protein L21	18744	19052	-1	C	Ribosomal prokaryotic L21 protein [PF00829.24]			K02888	RP-L21, MRPL21, rplU; large subunit ribosomal protein L21	Translation
NODE 11 length 440182 cov 8.666494 305	NODE 11 length 440182 cov 8.666494	309	Ww150 Actinomycetota	Rhodoluna	0	5	0	0	0	0	0	0	0	0	0.031	0	0	0	0	0	0	0	2.558	0.5962	1	Translation_ribosomal_protein	rplU, large subunit ribosomal protein L21	327128	327436	-1	C	Ribosomal prokaryotic L21 protein [PF00829.24]			K02888	RP-L21, MRPL21, rplU; large subunit ribosomal protein L21	Translation
NODE 1049 length 39672 cov 36.422568 28	NODE 1049 length 39672 cov 36.422568	309	Ww142 Actinomycetota	Rhodoluna	6	28	6	0	0	0	0	0	0	0.076	0.172	0.105	0	0	0	0	0	0	2.078	0.175	1	Translation_ribosomal_protein	rplU, large subunit ribosomal protein L21	28251	28559	-1	C	Ribosomal prokaryotic L21 protein [PF00829.24]			K02888	RP-L21, MRPL21, rplU; large subunit ribosomal protein L21	Translation
NODE 10257 length 8538 cov 41.028157 6	NODE 10257 length 8538 cov 41.028157	309	Ww141 Actinomycetota	Rhodoluna	15	18	0	0	0	0	0	0	0	0.191	0.111	0	0	0	0	0	0	0	5.575	0.0034	0.1438	Translation_ribosomal_protein	rplU, large subunit ribosomal protein L21	6996	7304	1	C	Ribosomal prokaryotic L21 protein [PF00829.24]			K02888	RP-L21, MRPL21, rplU; large subunit ribosomal protein L21	Translation
NODE 9631 length 8293 cov 3.194567 15	NODE 9631 length 8293 cov 3.194567	372	Ww103 Actinomycetota	Aquiluna	0	0	9	0	0	9	10	5	14	0	0	1.022	0	0	1.325	0.564	0.311	0.574	-6.939	0.0062	0.181	Translation_ribosomal_protein	rplV, large subunit ribosomal protein L22	7023	7394	-1	C	Ribosomal protein L22p/L17e [PF00237.22]			K02890	RP-L22, MRPL22, rplV; large subunit ribosomal protein L22	Translation
NODE 4022 length 12629 cov 10.748561 8	NODE 4022 length 12629 cov 10.748561	393	Ww145 Actinomycetota	Rhodoluna	8	58	7	0	0	0	0	0	0	0.102	0.357	0.123	0	0	0	0	0	0	2.835	0.0576	0.6417	Translation_ribosomal_protein	rplV, large subunit ribosomal protein L22	4470	4862	1	C	Ribosomal protein L22p/L17e [PF00237.22]			K02890	RP-L22, MRPL22, rplV; large subunit ribosomal protein L22	Translation
NODE 4 length 725811 cov 36.705177 12	NODE 4 length 725811 cov 36.705177	399	Ww152 Actinomycetota	Rhodoluna	14	32	19	0	0	0	0	0	0	0.178	0.197	0.333	0	0	0	0	0	0	1.487	0.3216	1	Translation_ribosomal_protein	rplV, large subunit ribosomal protein L22	8765	9163	1	C	Ribosomal protein L22p/L17e [PF00237.22]			K02890	RP-L22, MRPL22, rplV; large subunit ribosomal protein L22	Translation
NODE 37 length 283349 cov 14.670700 272	NODE 37 length 283349 cov 14.670700	393	Ww148 Actinomycetota	Rhodoluna	0	18	0	0	0	0	0	0	0	0	0.111	0	0	0	0	0	0	0	4.195	0.1271	1	Translation_ribosomal_protein	rplV, large subunit ribosomal protein L22	282024	282416	1	C	Ribosomal protein L22p/L17e [PF00237.22]			K02890	RP-L22, MRPL22, rplV; large subunit ribosomal protein L22	Translation
NODE 3322 length 17884 cov 59.559140 24	NODE 3322 length 17884 cov 59.559140	393	Ww97 Actinomycetota	Aquiluna	20	16	0	0	0	0	0	0	0	0.352	0.15	0	0	0	0	0	0	0	5.85	0.0247	0.6152	Translation_ribosomal_protein	rplV, large subunit ribosomal protein L22	12861	13253	-1	C	Ribosomal protein L22p/L17e [PF00237.22]			K02890	RP-L22, MRPL22, rplV; large subunit ribosomal protein L22	Translation
NODE 27766 length 3956 cov 25.202608 7	NODE 27766 length 3956 cov 25.202608	369	Ww142 Actinomycetota	Rhodoluna	6	5	0	0	0	0	0	0	0	0.076	0.031	0	0	0	0	0	0	0	4.132	0.1496	1	Translation_ribosomal_protein	rplV, large subunit ribosomal protein L22	3308	3676	1	C	Ribosomal protein L22p/L17e [PF00237.22]			K02890	RP-L22, MRPL22, rplV; large subunit ribosomal protein L22	Translation
NODE 20 length 361489 cov 8.608037 27	NODE 20 length 361489 cov 8.608037	390	Ww155 Actinomycetota	Rhodoluna	5	6	0	0	0	0	0	0	0	0.064	0.037	0	0	0	0	0	0	0	4.049	0.1789	1	Translation_ribosomal_protein	rplV, large subunit ribosomal protein L22	25691	26080	1	C	Ribosomal protein L22p/L17e [PF00237.22]			K02890	RP-L22, MRPL22, rplV; large subunit ribosomal protein L22	Translation
NODE 13729 length 6449 cov 36.496523 6	NODE 13729 length 6449 cov 36.496523	396	Ww142 Actinomycetota	Rhodoluna	11	6	0	0	0	0	0	0	0	0.14	0.037	0	0	0	0	0	0	0	4.82	0.0255	0.3955	Translation_ribosomal_protein	rplV, large subunit ribosomal protein L22	2382	2777	1	C	Ribosomal protein L22p/L17e [PF00237.22]			K02890	RP-L22, MRPL22, rplV; large subunit ribosomal protein L22	Translation
NODE 1305 length 32705 cov 43.811318 12	NODE 1305 length 32705 cov 43.811318	390	Ww141 Actinomycetota	Rhodoluna	5	23	0	0	0	0	0	0	0	0.064	0.142	0	0	0	0	0	0	0	5.04	0.0146	0.2925	Translation_ribosomal_protein	rplV, large subunit ribosomal protein L22	9082	9471	1	C	Ribosomal protein L22p/L17e [PF00237.22]			K02890	RP-L22, MRPL22, rplV; large subunit ribosomal protein L22	Translation
NODE 4022 length 12629 cov 10.748561 5	NODE 4022 length 12629 cov 10.748561	300	Ww145 Actinomycetota	Rhodoluna	30	38	27	0	0	0	0	0	0	0.382	0.234	0.473	0	0	0	0	0	0	1.805	0.2204	1	Translation_ribosomal_protein	rplW, large subunit ribosomal protein L23	2982	3281	1	C	Ribosomal protein L23 [PF00276.23]			K02892	RP-L23, MRPL23, rplW; large subunit ribosomal protein L23	Translation
NODE 4 length 725811 cov 36.705177 9	NODE 4 length 725811 cov 36.705177	300	Ww152 Actinomycetota	Rhodoluna	8	27	0	0	0	0	0	0	0	0.102	0.166	0	0	0	0	0	0	0	5.413	0.0053	0.1759	Translation_ribosomal_protein	rplW, large subunit ribosomal protein L23	7312	7611	1	C	Ribosomal protein L23 [PF00276.23]			K02892	RP-L23, MRPL23, rplW; large subunit ribosomal protein L23	Translation
NODE 37 length 283349 cov 14.670700 269	NODE 37 length 283349 cov 14.670700	300	Ww148 Actinomycetota	Rhodoluna	20	12	0	0	0	0	0	0	0	0.255	0.074	0	0	0	0	0	0	0	5.692	0.0026	0.1281	Translation_ribosomal_protein	rplW, large subunit ribosomal protein L23	280568	280867	1	C	Ribosomal protein L23 [PF00276.23]			K02892	RP-L23, MRPL23, rplW; large subunit ribosomal protein L23	Translation
NODE 27766 length 3956 cov 25.202608 4	NODE 27766 length 3956 cov 25.202608	300	Ww142 Actinomycetota	Rhodoluna	20	33	0	0	0	0	0	0	0	0.255	0.203	0	0	0	0	0	0	0	6.167	0.0008	0.1001	Translation_ribosomal_protein	rplW, large subunit ribosomal protein L23	1855	2154	1	C	Ribosomal protein L23 [PF00276.23]			K02892	RP-L23, MRPL23, rplW; large subunit ribosomal protein L23	Translation
NODE 20 length 361489 cov 8.608037 24	NODE 20 length 361489 cov 8.608037	300	Ww155 Actinomycetota	Rhodoluna	32	43	9	0	0	0	0	0	0	0.408	0.265	0.158	0	0	0	0	0	0	3.143	0.0334	0.4569	Translation_ribosomal_protein	rplW, large subunit ribosomal protein L23	24205	24504	1	C	Ribosomal protein L23 [PF00276.23]			K02892	RP-L23, MRPL23, rplW; large subunit ribosomal protein L23	Translation
NODE 13729 length 6449 cov 36.496523 3	NODE 13729 length 6449 cov 36.496523	306	Ww142 Actinomycetota	Rhodoluna	7	12	5	0	0	0	0	0	0	0.089	0.074	0.088	0	0	0	0	0	0	1.668	0.3154	1	Translation_ribosomal_protein	rplW, large subunit ribosomal protein L23	891	1196	1	C	Ribosomal protein L23 [PF00276.23]			K02892	RP-L23, MRPL23, rplW; large subunit ribosomal protein L23	Translation
NODE 90 length 167710 cov 14.228058 5	NODE 90 length 167710 cov 14.228058	372	Ww148 Actinomycetota	Rhodoluna	0	5	0	0	0	0	0	0	0	0	0.031	0	0	0	0	0	0	0	2.558	0.5962	1	Translation_ribosomal_protein	rplX, large subunit ribosomal protein L24	1433	1804	1	C	Ribosomal proteins 50S L24/mitochondrial 39S L24 [PF17136.7]; Ribosomal proteins L26 eukaryotic, L24P archaeal [PF16906.8]			K02895	RP-L24, MRPL24, rplX; large subunit ribosomal protein L24	Translation
NODE 628 length 50745 cov 20.671638 16	NODE 628 length 50745 cov 20.671638	342	Ww162 Actinomycetota	Rhodoluna	0	6	0	0	0	0	0	0	0	0	0.037	0	0	0	0	0	0	0	2.775	0.5476	1	Translation_ribosomal_protein	rplX, large subunit ribosomal protein L24	7253	7594	1	C	Ribosomal proteins 50S L24/mitochondrial 39S L24 [PF17136.7]; KOW motif [PF00467.32]			K02895	RP-L24, MRPL24, rplX; large subunit ribosomal protein L24	Translation
NODE 4022 length 12629 cov 10.748561 14	NODE 4022 length 12629 cov 10.748561	360	Ww145 Actinomycetota	Rhodoluna	11	11	0	0	0	0	0	0	0	0.14	0.068	0	0	0	0	0	0	0	5.048	0.0145	0.2925	Translation_ribosomal_protein	rplX, large subunit ribosomal protein L24	7099	7458	1	C	Ribosomal proteins 50S L24/mitochondrial 39S L24 [PF17136.7]			K02895	RP-L24, MRPL24, rplX; large subunit ribosomal protein L24	Translation
NODE 20 length 361489 cov 8.608037 33	NODE 20 length 361489 cov 8.608037	360	Ww155 Actinomycetota	Rhodoluna	0	8	0	0	0	0	0	0	0	0	0.049	0	0	0	0	0	0	0	3.128	0.4622	1	Translation_ribosomal_protein	rplX, large subunit ribosomal protein L24	28301	28660	1	C	Ribosomal proteins 50S L24/mitochondrial 39S L24 [PF17136.7]; KOW motif [PF00467.32]			K02895	RP-L24, MRPL24, rplX; large subunit ribosomal protein L24	Translation
NODE 13729 length 6449 cov 36.496523 12	NODE 13729 length 6449 cov 36.496523	360	Ww142 Actinomycetota	Rhodoluna	6	0	0	0	0	0	0	0	0	0.076	0	0	0	0	0	0	0	0	3.67	0.3141	1	Translation_ribosomal_protein	rplX, large subunit ribosomal protein L24	4955	5314	1	C	Ribosomal proteins 50S L24/mitochondrial 39S L24 [PF17136.7]; Ribosomal proteins L26 eukaryotic, L24P archaeal [PF16906.8]			K02895	RP-L24, MRPL24, rplX; large subunit ribosomal protein L24	Translation
NODE 78 length 181292 cov 12.771713 122	NODE 78 length 181292 cov 12.771713	591	Ww148 Actinomycetota	Rhodoluna	43	70	24	0	0	0	0	0	0	0.548	0.431	0.421	0	0	0	0	0	0	2.608	0.0695	0.7179	Translation_ribosomal_protein	rplY, large subunit ribosomal protein L25	122358	122948	1	C	Ribosomal L25p family [PF01386.22]; Ribosomal protein TL5, C-terminal domain [PF14693.9]			K02897	RP-L25, rplY; large subunit ribosomal protein L25	Translation
NODE 5631 length 12159 cov 64.141635 1	NODE 5631 length 12159 cov 64.141635	624	Ww97 Actinomycetota	Aquiluna	0	0	249	304	225	142	314	250	661	0	0	28.262	34.039	27.3	20.901	17.712	15.568	27.113	-12.429	0	0	Translation_ribosomal_protein	rplY, large subunit ribosomal protein L25	97	720	1	C	Ribosomal L25p family [PF01386.22]; Ribosomal protein TL5, C-terminal domain [PF14693.9]			K02897	RP-L25, rplY; large subunit ribosomal protein L25	Translation
NODE 46 length 243637 cov 9.594433 99	NODE 46 length 243637 cov 9.594433	570	Ww150 Actinomycetota	Rhodoluna	0	15	6	0	0	0	0	0	0	0	0.092	0.105	0	0	0	0	0	0	0.773	0.6775	1	Translation_ribosomal_protein	rplY, large subunit ribosomal protein L25	92970	93539	-1	C	Ribosomal L25p family [PF01386.22]; Ribosomal protein TL5, C-terminal domain [PF14693.9]			K02897	RP-L25, rplY; large subunit ribosomal protein L25	Translation
NODE 44 length 249784 cov 17.340038 64	NODE 44 length 249784 cov 17.340038	585	Ww138 Actinomycetota	Rhodoluna	7	0	10	0	0	0	0	0	0	0.089	0	0.175	0	0	0	0	0	0	0.098	0.9654	1	Translation_ribosomal_protein	rplY, large subunit ribosomal protein L25	58175	58759	-1	C	Ribosomal L25p family [PF01386.22]; Ribosomal protein TL5, C-terminal domain [PF14693.9]			K02897	RP-L25, rplY; large subunit ribosomal protein L25	Translation
NODE 4 length 725811 cov 36.705177 223	NODE 4 length 725811 cov 36.705177	600	Ww152 Actinomycetota	Rhodoluna	10	12	0	0	0	0	0	0	0	0.127	0.074	0	0	0	0	0	0	0	5.004	0.0162	0.3091	Translation_ribosomal_protein	rplY, large subunit ribosomal protein L25	215694	216293	1	C	Ribosomal L25p family [PF01386.22]; Ribosomal protein TL5, C-terminal domain [PF14693.9]			K02897	RP-L25, rplY; large subunit ribosomal protein L25	Translation
NODE 39126 length 3124 cov 2.581086 3	NODE 39126 length 3124 cov 2.581086	633	Ww103 Actinomycetota	Aquiluna	0	0	6	6	12	8	32	21	17	0	0	0.681	0.672	1.456	1.178	1.805	1.308	0.697	-7.984	0	0.0004	Translation_ribosomal_protein	rplY, large subunit ribosomal protein L25	1308	1940	-1	C	Ribosomal L25p family [PF01386.22]; Ribosomal protein TL5, C-terminal domain [PF14693.9]			K02897	RP-L25, rplY; large subunit ribosomal protein L25	Translation
NODE 34 length 279411 cov 8.500301 193	NODE 34 length 279411 cov 8.500301	609	Ww155 Actinomycetota	Rhodoluna	7	9	5	0	0	0	0	0	0	0.089	0.055	0.088	0	0	0	0	0	0	1.508	0.3785	1	Translation_ribosomal_protein	rplY, large subunit ribosomal protein L25	214670	215278	1	C	Ribosomal L25p family [PF01386.22]; Ribosomal protein TL5, C-terminal domain [PF14693.9]			K02897	RP-L25, rplY; large subunit ribosomal protein L25	Translation
NODE 2303 length 23031 cov 37.779660 17	NODE 2303 length 23031 cov 37.779660	570	Ww141 Actinomycetota	Rhodoluna	36	54	0	0	0	0	5	0	0	0.459	0.332	0	0	0	0	0.742	0	0	1.978	0.1882	1	Translation_ribosomal_protein	rplY, large subunit ribosomal protein L25	16131	16700	1	C	Ribosomal L25p family [PF01386.22]; Ribosomal protein TL5, C-terminal domain [PF14693.9]			K02897	RP-L25, rplY; large subunit ribosomal protein L25	Translation
NODE 117 length 142106 cov 5.687044 34	NODE 117 length 142106 cov 5.687044	597	Ww147 Actinomycetota	Rhodoluna	0	17	5	0	0	0	0	0	0	0	0.105	0.088	0	0	0	0	0	0	1.127	0.5422	1	Translation_ribosomal_protein	rplY, large subunit ribosomal protein L25	30397	30993	-1	C	Ribosomal L25p family [PF01386.22]; Ribosomal protein TL5, C-terminal domain [PF14693.9]			K02897	RP-L25, rplY; large subunit ribosomal protein L25	Translation
NODE 9929 length 8533 cov 3.523300 3	NODE 9929 length 8533 cov 3.523300	255	Ww156 Actinomycetota	Rhodoluna	10	0	0	0	0	0	0	0	0	0.127	0	0	0	0	0	0	0	0	4.36	0.0863	0.8077	Translation_ribosomal_protein	rpmA, large subunit ribosomal protein L27	1548	1802	1	C	Ribosomal L27 protein [PF01016.22]			K02899	RP-L27, MRPL27, rpmA; large subunit ribosomal protein L27	Translation
NODE 726 length 46591 cov 7.069572 22	NODE 726 length 46591 cov 7.069572	255	Ww158 Actinomycetota	Rhodoluna	7	10	0	0	0	0	0	0	0	0.089	0.062	0	0	0	0	0	0	0	4.603	0.0446	0.5338	Translation_ribosomal_protein	rpmA, large subunit ribosomal protein L27	20081	20335	-1	C	Ribosomal L27 protein [PF01016.22]			K02899	RP-L27, MRPL27, rpmA; large subunit ribosomal protein L27	Translation
NODE 4 length 725811 cov 36.705177 637	NODE 4 length 725811 cov 36.705177	255	Ww152 Actinomycetota	Rhodoluna	0	13	0	0	0	0	0	0	0	0	0.08	0	0	0	0	0	0	0	3.755	0.2778	1	Translation_ribosomal_protein	rpmA, large subunit ribosomal protein L27	644832	645086	-1	C	Ribosomal L27 protein [PF01016.22]			K02899	RP-L27, MRPL27, rpmA; large subunit ribosomal protein L27	Translation
NODE 35 length 288723 cov 10.958971 135	NODE 35 length 288723 cov 10.958971	255	Ww148 Actinomycetota	Rhodoluna	0	7	0	0	0	0	0	0	0	0	0.043	0	0	0	0	0	0	0	2.963	0.5023	1	Translation_ribosomal_protein	rpmA, large subunit ribosomal protein L27	145580	145834	-1	C	Ribosomal L27 protein [PF01016.22]			K02899	RP-L27, MRPL27, rpmA; large subunit ribosomal protein L27	Translation
NODE 12 length 435571 cov 16.873209 20	NODE 12 length 435571 cov 16.873209	252	Ww138 Actinomycetota	Rhodoluna	0	27	12	0	0	0	0	0	0	0	0.166	0.21	0	0	0	0	0	0	0.809	0.6031	1	Translation_ribosomal_protein	rpmA, large subunit ribosomal protein L27	18479	18730	-1	C	Ribosomal L27 protein [PF01016.22]			K02899	RP-L27, MRPL27, rpmA; large subunit ribosomal protein L27	Translation
NODE 11 length 440182 cov 8.666494 304	NODE 11 length 440182 cov 8.666494	255	Ww150 Actinomycetota	Rhodoluna	13	0	0	0	0	0	0	0	0	0.166	0	0	0	0	0	0	0	0	4.721	0.0333	0.4569	Translation_ribosomal_protein	rpmA, large subunit ribosomal protein L27	326859	327113	-1	C	Ribosomal L27 protein [PF01016.22]			K02899	RP-L27, MRPL27, rpmA; large subunit ribosomal protein L27	Translation
NODE 1049 length 39672 cov 36.422568 27	NODE 1049 length 39672 cov 36.422568	255	Ww142 Actinomycetota	Rhodoluna	59	36	6	0	0	0	0	0	0	0.752	0.222	0.105	0	0	0	0	0	0	4.102	0.0059	0.1835	Translation_ribosomal_protein	rpmA, large subunit ribosomal protein L27	27983	28237	-1	C	Ribosomal L27 protein [PF01016.22]			K02899	RP-L27, MRPL27, rpmA; large subunit ribosomal protein L27	Translation
NODE 10257 length 8538 cov 41.028157 7	NODE 10257 length 8538 cov 41.028157	255	Ww141 Actinomycetota	Rhodoluna	11	11	0	0	0	0	0	0	0	0.14	0.068	0	0	0	0	0	0	0	5.048	0.0145	0.2925	Translation_ribosomal_protein	rpmA, large subunit ribosomal protein L27	7319	7573	1	C	Ribosomal L27 protein [PF01016.22]			K02899	RP-L27, MRPL27, rpmA; large subunit ribosomal protein L27	Translation
NODE 92 length 163664 cov 18.302917 4	NODE 92 length 163664 cov 18.302917	237	Ww138 Actinomycetota	Rhodoluna	10	0	0	0	0	0	0	0	0	0.127	0	0	0	0	0	0	0	0	4.36	0.0863	0.8077	Translation_ribosomal_protein	rpmB, large subunit ribosomal protein L28	1185	1421	-1	C	Ribosomal L28 family [PF00830.22]			K02902	RP-L28, MRPL28, rpmB; large subunit ribosomal protein L28	Translation
NODE 57 length 210100 cov 9.295139 124	NODE 57 length 210100 cov 9.295139	237	Ww155 Actinomycetota	Rhodoluna	0	7	7	0	0	0	0	0	0	0	0.043	0.123	0	0	0	0	0	0	-0.327	0.8597	1	Translation_ribosomal_protein	rpmB, large subunit ribosomal protein L28	124335	124571	-1	C	Ribosomal L28 family [PF00830.22]			K02902	RP-L28, MRPL28, rpmB; large subunit ribosomal protein L28	Translation
NODE 41326 length 3007 cov 57.297990 6	NODE 41326 length 3007 cov 57.297990	237	Ww97 Actinomycetota	Aquiluna	32	45	64	13	0	0	0	0	0	0.562	0.423	7.264	1.456	0	0	0	0	0	-1.294	0.368	1	Translation_ribosomal_protein	rpmB, large subunit ribosomal protein L28	2241	2477	-1	C	Ribosomal L28 family [PF00830.22]			K02902	RP-L28, MRPL28, rpmB; large subunit ribosomal protein L28	Translation
NODE 38290 length 2689 cov 9.275701 5	NODE 38290 length 2689 cov 9.275701	237	Ww145 Actinomycetota	Rhodoluna	53	57	27	6	0	5	0	0	0	0.675	0.351	0.473	0.414	0	0.529	0	0	0	1.249	0.4107	1	Translation_ribosomal_protein	rpmB, large subunit ribosomal protein L28	1584	1820	-1	C	Ribosomal L28 family [PF00830.22]			K02902	RP-L28, MRPL28, rpmB; large subunit ribosomal protein L28	Translation
NODE 37 length 283349 cov 14.670700 184	NODE 37 length 283349 cov 14.670700	237	Ww148 Actinomycetota	Rhodoluna	21	21	0	0	0	0	0	0	0	0.268	0.129	0	0	0	0	0	0	0	5.962	0.0013	0.111	Translation_ribosomal_protein	rpmB, large subunit ribosomal protein L28	188910	189146	1	C	Ribosomal L28 family [PF00830.22]			K02902	RP-L28, MRPL28, rpmB; large subunit ribosomal protein L28	Translation
NODE 3626 length 17060 cov 42.742547 11	NODE 3626 length 17060 cov 42.742547	237	Ww141 Actinomycetota	Rhodoluna	13	26	0	0	0	0	0	0	0	0.166	0.16	0	0	0	0	0	0	0	5.684	0.0026	0.1281	Translation_ribosomal_protein	rpmB, large subunit ribosomal protein L28	8463	8699	1	C	Ribosomal L28 family [PF00830.22]			K02902	RP-L28, MRPL28, rpmB; large subunit ribosomal protein L28	Translation
NODE 3302 length 17966 cov 82.214514 18	NODE 3302 length 17966 cov 82.214514	237	Ww97 Actinomycetota	Aquiluna	0	0	65	36	47	14	46	74	129	0	0	7.378	4.031	5.703	2.061	2.595	4.608	5.291	-10	0	0	Translation_ribosomal_protein	rpmB, large subunit ribosomal protein L28	14093	14329	1	C	Ribosomal L28 family [PF00830.22]			K02902	RP-L28, MRPL28, rpmB; large subunit ribosomal protein L28	Translation
NODE 27703 length 3962 cov 4.000260 7	NODE 27703 length 3962 cov 4.000260	237	Ww103 Actinomycetota	Aquiluna	0	0	0	0	5	0	0	0	13	0	0	0	0	0.607	0	0	0	0.533	-5.249	0.1064	1	Translation_ribosomal_protein	rpmB, large subunit ribosomal protein L28	3506	3742	-1	C	Ribosomal L28 family [PF00830.22]			K02902	RP-L28, MRPL28, rpmB; large subunit ribosomal protein L28	Translation
NODE 2663 length 20644 cov 16.766360 8	NODE 2663 length 20644 cov 16.766360	237	Ww162 Actinomycetota	Rhodoluna	10	57	147	9	7	0	0	0	0	0.127	0.351	2.577	0.621	0.911	0	0	0	0	-1.324	0.4919	1	Translation_ribosomal_protein	rpmB, large subunit ribosomal protein L28	6710	6946	-1	C	Ribosomal L28 family [PF00830.22]			K02902	RP-L28, MRPL28, rpmB; large subunit ribosomal protein L28	Translation
NODE 13 length 432189 cov 41.842485 78	NODE 13 length 432189 cov 41.842485	237	Ww152 Actinomycetota	Rhodoluna	8	12	16	0	6	0	0	0	0	0.102	0.074	0.281	0	0.781	0	0	0	0	-0.798	0.6366	1	Translation_ribosomal_protein	rpmB, large subunit ribosomal protein L28	75525	75761	1	C	Ribosomal L28 family [PF00830.22]			K02902	RP-L28, MRPL28, rpmB; large subunit ribosomal protein L28	Translation
NODE 9631 length 8293 cov 3.194567 12	NODE 9631 length 8293 cov 3.194567	288	Ww103 Actinomycetota	Aquiluna	0	0	5	0	0	0	0	16	0	0	0	0.568	0	0	0	0	0.996	0	-5.699	0.0723	1	Translation_ribosomal_protein	rpmC, large subunit ribosomal protein L29	5565	5852	-1	C	Ribosomal L29 protein [PF00831.26]			K02904	RP-L29, rpmC; large subunit ribosomal protein L29	Translation
NODE 90 length 167710 cov 14.228058 2	NODE 90 length 167710 cov 14.228058	303	Ww148 Actinomycetota	Rhodoluna	17	49	6	0	0	0	0	0	0	0.217	0.302	0.105	0	0	0	0	0	0	3.169	0.0346	0.4631	Translation_ribosomal_protein	rpmC, large subunit ribosomal protein L29	402	704	1	C	Ribosomal L29 protein [PF00831.26]			K02904	RP-L29, rpmC; large subunit ribosomal protein L29	Translation
NODE 4022 length 12629 cov 10.748561 11	NODE 4022 length 12629 cov 10.748561	306	Ww145 Actinomycetota	Rhodoluna	6	60	0	0	0	0	0	0	0	0.076	0.369	0	0	0	0	0	0	0	6.134	0.0009	0.1018	Translation_ribosomal_protein	rpmC, large subunit ribosomal protein L29	6075	6380	1	C	Ribosomal L29 protein [PF00831.26]			K02904	RP-L29, rpmC; large subunit ribosomal protein L29	Translation
NODE 4 length 725811 cov 36.705177 15	NODE 4 length 725811 cov 36.705177	303	Ww152 Actinomycetota	Rhodoluna	36	55	0	0	0	0	0	0	0	0.459	0.338	0	0	0	0	0	0	0	6.959	0.0001	0.0689	Translation_ribosomal_protein	rpmC, large subunit ribosomal protein L29	10349	10651	1	C	Ribosomal L29 protein [PF00831.26]			K02904	RP-L29, rpmC; large subunit ribosomal protein L29	Translation
NODE 3322 length 17884 cov 59.559140 21	NODE 3322 length 17884 cov 59.559140	303	Ww97 Actinomycetota	Aquiluna	8	25	9	0	0	0	0	0	0	0.141	0.235	1.022	0	0	0	0	0	0	0.383	0.8862	1	Translation_ribosomal_protein	rpmC, large subunit ribosomal protein L29	11376	11678	-1	C	Ribosomal L29 protein [PF00831.26]			K02904	RP-L29, rpmC; large subunit ribosomal protein L29	Translation
NODE 12 length 435571 cov 16.873209 381	NODE 12 length 435571 cov 16.873209	303	Ww138 Actinomycetota	Rhodoluna	10	15	0	0	0	0	0	0	0	0.127	0.092	0	0	0	0	0	0	0	5.128	0.0116	0.2648	Translation_ribosomal_protein	rpmC, large subunit ribosomal protein L29	434950	435252	-1	C	Ribosomal L29 protein [PF00831.26]			K02904	RP-L29, rpmC; large subunit ribosomal protein L29	Translation
NODE 628 length 50745 cov 20.671638 22	NODE 628 length 50745 cov 20.671638	186	Ww162 Actinomycetota	Rhodoluna	8	5	0	0	0	0	0	0	0	0.102	0.031	0	0	0	0	0	0	0	4.422	0.0732	0.7332	Translation_ribosomal_protein	rpmD, large subunit ribosomal protein L30	10232	10417	1	C	Ribosomal protein L30p/L7e [PF00327.23]			K02907	RP-L30, MRPL30, rpmD; large subunit ribosomal protein L30	Translation
NODE 4022 length 12629 cov 10.748561 20	NODE 4022 length 12629 cov 10.748561	186	Ww145 Actinomycetota	Rhodoluna	0	11	0	0	0	0	0	0	0	0	0.068	0	0	0	0	0	0	0	3.535	0.3519	1	Translation_ribosomal_protein	rpmD, large subunit ribosomal protein L30	10228	10413	1	C	Ribosomal protein L30p/L7e [PF00327.23]			K02907	RP-L30, MRPL30, rpmD; large subunit ribosomal protein L30	Translation
NODE 20 length 361489 cov 8.608037 39	NODE 20 length 361489 cov 8.608037	186	Ww155 Actinomycetota	Rhodoluna	11	7	0	0	0	0	0	0	0	0.14	0.043	0	0	0	0	0	0	0	4.869	0.0226	0.368	Translation_ribosomal_protein	rpmD, large subunit ribosomal protein L30	31292	31477	1	C	Ribosomal protein L30p/L7e [PF00327.23]			K02907	RP-L30, MRPL30, rpmD; large subunit ribosomal protein L30	Translation
NODE 12 length 435571 cov 16.873209 372	NODE 12 length 435571 cov 16.873209	186	Ww138 Actinomycetota	Rhodoluna	0	5	0	0	0	0	0	0	0	0	0.031	0	0	0	0	0	0	0	2.558	0.5962	1	Translation_ribosomal_protein	rpmD, large subunit ribosomal protein L30	431076	431261	-1	C	Ribosomal protein L30p/L7e [PF00327.23]			K02907	RP-L30, MRPL30, rpmD; large subunit ribosomal protein L30	Translation
NODE 973 length 41628 cov 38.261884 22	NODE 973 length 41628 cov 38.261884	252	Ww142 Actinomycetota	Rhodoluna	14	56	17	0	0	0	0	0	0	0.178	0.345	0.298	0	0	0	0	0	0	2.096	0.1557	1	Translation_ribosomal_protein	rpmE, large subunit ribosomal protein L31	22458	22709	-1	C	Ribosomal protein L31 [PF01197.21]			K02909	RP-L31, rpmE; large subunit ribosomal protein L31	Translation
NODE 83 length 173196 cov 11.635378 65	NODE 83 length 173196 cov 11.635378	252	Ww148 Actinomycetota	Rhodoluna	0	10	0	0	0	0	0	0	0	0	0.062	0	0	0	0	0	0	0	3.412	0.3879	1	Translation_ribosomal_protein	rpmE, large subunit ribosomal protein L31	70760	71011	1	C	Ribosomal protein L31 [PF01197.21]			K02909	RP-L31, rpmE; large subunit ribosomal protein L31	Translation
NODE 6200 length 11350 cov 2.613768 8	NODE 6200 length 11350 cov 2.613768	249	Ww103 Actinomycetota	Aquiluna	0	0	0	0	6	0	0	0	0	0	0	0	0	0.728	0	0	0	0	-4.59	0.1242	1	Translation_ribosomal_protein	rpmE, large subunit ribosomal protein L31	6229	6477	1	C	Ribosomal protein L31 [PF01197.21]			K02909	RP-L31, rpmE; large subunit ribosomal protein L31	Translation
NODE 4 length 725811 cov 36.705177 427	NODE 4 length 725811 cov 36.705177	252	Ww152 Actinomycetota	Rhodoluna	0	7	0	0	0	0	0	0	0	0	0.043	0	0	0	0	0	0	0	2.963	0.5023	1	Translation_ribosomal_protein	rpmE, large subunit ribosomal protein L31	418327	418578	-1	C	Ribosomal protein L31 [PF01197.21]			K02909	RP-L31, rpmE; large subunit ribosomal protein L31	Translation
NODE 39915 length 2622 cov 6.346661 2	NODE 39915 length 2622 cov 6.346661	252	Ww145 Actinomycetota	Rhodoluna	9	14	5	0	0	0	0	0	0	0.115	0.086	0.088	0	0	0	0	0	0	1.95	0.2223	1	Translation_ribosomal_protein	rpmE, large subunit ribosomal protein L31	691	942	1	C	Ribosomal protein L31 [PF01197.21]			K02909	RP-L31, rpmE; large subunit ribosomal protein L31	Translation
NODE 1577 length 29953 cov 53.417773 13	NODE 1577 length 29953 cov 53.417773	249	Ww97 Actinomycetota	Aquiluna	0	0	28	48	65	34	103	106	140	0	0	3.178	5.375	7.887	5.004	5.81	6.601	5.743	-10.323	0	0	Translation_ribosomal_protein	rpmE, large subunit ribosomal protein L31	10196	10444	1	C	Ribosomal protein L31 [PF01197.21]			K02909	RP-L31, rpmE; large subunit ribosomal protein L31	Translation
NODE 13676 length 7003 cov 8.166085 8	NODE 13676 length 7003 cov 8.166085	252	Ww158 Actinomycetota	Rhodoluna	6	9	6	0	0	0	0	0	0	0.076	0.055	0.105	0	0	0	0	0	0	1.196	0.4837	1	Translation_ribosomal_protein	rpmE, large subunit ribosomal protein L31	5896	6147	1	C	Ribosomal protein L31 [PF01197.21]			K02909	RP-L31, rpmE; large subunit ribosomal protein L31	Translation
NODE 11 length 440182 cov 8.666494 95	NODE 11 length 440182 cov 8.666494	252	Ww150 Actinomycetota	Rhodoluna	19	15	0	0	0	0	0	0	0	0.242	0.092	0	0	0	0	0	0	0	5.718	0.0024	0.1257	Translation_ribosomal_protein	rpmE, large subunit ribosomal protein L31	98307	98558	-1	C	Ribosomal protein L31 [PF01197.21]			K02909	RP-L31, rpmE; large subunit ribosomal protein L31	Translation
NODE 9611 length 8305 cov 53.977884 4	NODE 9611 length 8305 cov 53.977884	204	Ww97 Actinomycetota	Aquiluna	0	0	11	10	6	0	16	30	16	0	0	1.249	1.12	0.728	0	0.903	1.868	0.656	-7.738	0.0001	0.0052	Translation_ribosomal_protein	rpmF, large subunit ribosomal protein L32	2152	2355	-1	C	Ribosomal L32p protein family [PF01783.26]			K02911	RP-L32, MRPL32, rpmF; large subunit ribosomal protein L32	Translation
NODE 8 length 451094 cov 7.752236 37	NODE 8 length 451094 cov 7.752236	204	Ww155 Actinomycetota	Rhodoluna	0	8	0	0	0	0	0	0	0	0	0.049	0	0	0	0	0	0	0	3.128	0.4622	1	Translation_ribosomal_protein	rpmF, large subunit ribosomal protein L32	33301	33504	1	C	Ribosomal L32p protein family [PF01783.26]			K02911	RP-L32, MRPL32, rpmF; large subunit ribosomal protein L32	Translation
NODE 488 length 57727 cov 3.454015 15	NODE 488 length 57727 cov 3.454015	204	Ww156 Actinomycetota	Rhodoluna	0	5	0	0	0	0	0	0	0	0	0.031	0	0	0	0	0	0	0	2.558	0.5962	1	Translation_ribosomal_protein	rpmF, large subunit ribosomal protein L32	15065	15268	1	C	Ribosomal L32p protein family [PF01783.26]			K02911	RP-L32, MRPL32, rpmF; large subunit ribosomal protein L32	Translation
NODE 4 length 725811 cov 36.705177 319	NODE 4 length 725811 cov 36.705177	204	Ww152 Actinomycetota	Rhodoluna	0	0	9	0	0	0	0	0	0	0	0	0.158	0	0	0	0	0	0	-3.555	0.0778	0.758	Translation_ribosomal_protein	rpmF, large subunit ribosomal protein L32	307236	307439	1	C	Ribosomal L32p protein family [PF01783.26]			K02911	RP-L32, MRPL32, rpmF; large subunit ribosomal protein L32	Translation
NODE 1751 length 27468 cov 40.382821 30	NODE 1751 length 27468 cov 40.382821	204	Ww141 Actinomycetota	Rhodoluna	0	9	6	0	0	0	0	0	0	0	0.055	0.105	0	0	0	0	0	0	0.151	0.9526	1	Translation_ribosomal_protein	rpmF, large subunit ribosomal protein L32	25319	25522	-1	C	Ribosomal L32p protein family [PF01783.26]			K02911	RP-L32, MRPL32, rpmF; large subunit ribosomal protein L32	Translation
NODE 11 length 440182 cov 8.666494 396	NODE 11 length 440182 cov 8.666494	204	Ww150 Actinomycetota	Rhodoluna	0	7	0	0	0	0	0	0	0	0	0.043	0	0	0	0	0	0	0	2.963	0.5023	1	Translation_ribosomal_protein	rpmF, large subunit ribosomal protein L32	431746	431949	-1	C	Ribosomal L32p protein family [PF01783.26]			K02911	RP-L32, MRPL32, rpmF; large subunit ribosomal protein L32	Translation
NODE 57 length 210100 cov 9.295139 123	NODE 57 length 210100 cov 9.295139	171	Ww155 Actinomycetota	Rhodoluna	11	0	13	0	0	0	0	0	0	0.14	0	0.228	0	0	0	0	0	0	0.445	0.7855	1	Translation_ribosomal_protein	rpmG, large subunit ribosomal protein L33	124151	124321	-1	C	Ribosomal protein L33 [PF00471.23]			K02913	RP-L33, MRPL33, rpmG; large subunit ribosomal protein L33	Translation
NODE 41326 length 3007 cov 57.297990 5	NODE 41326 length 3007 cov 57.297990	171	Ww97 Actinomycetota	Aquiluna	66	81	104	9	0	14	0	0	0	1.16	0.761	11.804	1.008	0	2.061	0	0	0	-1.095	0.3743	1	Translation_ribosomal_protein	rpmG, large subunit ribosomal protein L33	2057	2227	-1	C	Ribosomal protein L33 [PF00471.23]			K02913	RP-L33, MRPL33, rpmG; large subunit ribosomal protein L33	Translation
NODE 37 length 283349 cov 14.670700 185	NODE 37 length 283349 cov 14.670700	171	Ww148 Actinomycetota	Rhodoluna	13	0	0	0	0	0	0	0	0	0.166	0	0	0	0	0	0	0	0	4.721	0.0333	0.4569	Translation_ribosomal_protein	rpmG, large subunit ribosomal protein L33	189161	189331	1	C	Ribosomal protein L33 [PF00471.23]			K02913	RP-L33, MRPL33, rpmG; large subunit ribosomal protein L33	Translation
NODE 3626 length 17060 cov 42.742547 12	NODE 3626 length 17060 cov 42.742547	171	Ww141 Actinomycetota	Rhodoluna	22	24	5	0	0	0	0	0	0	0.28	0.148	0.088	0	0	0	0	0	0	3.058	0.0436	0.5338	Translation_ribosomal_protein	rpmG, large subunit ribosomal protein L33	8711	8881	1	C	Ribosomal protein L33 [PF00471.23]			K02913	RP-L33, MRPL33, rpmG; large subunit ribosomal protein L33	Translation
NODE 3302 length 17966 cov 82.214514 19	NODE 3302 length 17966 cov 82.214514	168	Ww97 Actinomycetota	Aquiluna	0	0	0	5	0	0	6	11	9	0	0	0	0.56	0	0	0.338	0.685	0.369	-6.025	0.0402	0.921	Translation_ribosomal_protein	rpmG, large subunit ribosomal protein L33	14341	14508	1	C	Ribosomal protein L33 [PF00471.23]			K02913	RP-L33, MRPL33, rpmG; large subunit ribosomal protein L33	Translation
NODE 3021 length 19052 cov 8.345676 1	NODE 3021 length 19052 cov 8.345676	165	Ww158 Actinomycetota	Rhodoluna	0	5	7	0	0	0	0	0	0	0	0.031	0.123	0	0	0	0	0	0	-0.713	0.7281	1	Translation_ribosomal_protein	rpmG, large subunit ribosomal protein L33	3	167	1	C	Ribosomal protein L33 [PF00471.23]			K02913	RP-L33, MRPL33, rpmG; large subunit ribosomal protein L33	Translation
NODE 2663 length 20644 cov 16.766360 7	NODE 2663 length 20644 cov 16.766360	171	Ww162 Actinomycetota	Rhodoluna	0	9	37	0	0	0	0	0	0	0	0.055	0.649	0	0	0	0	0	0	-1.882	0.2881	1	Translation_ribosomal_protein	rpmG, large subunit ribosomal protein L33	6526	6696	-1	C	Ribosomal protein L33 [PF00471.23]			K02913	RP-L33, MRPL33, rpmG; large subunit ribosomal protein L33	Translation
NODE 13 length 432189 cov 41.842485 79	NODE 13 length 432189 cov 41.842485	171	Ww152 Actinomycetota	Rhodoluna	0	8	10	0	0	0	0	0	0	0	0.049	0.175	0	0	0	0	0	0	-0.585	0.7345	1	Translation_ribosomal_protein	rpmG, large subunit ribosomal protein L33	75775	75945	1	C	Ribosomal protein L33 [PF00471.23]			K02913	RP-L33, MRPL33, rpmG; large subunit ribosomal protein L33	Translation
NODE 92 length 163664 cov 18.302917 44	NODE 92 length 163664 cov 18.302917	138	Ww138 Actinomycetota	Rhodoluna	0	14	9	0	0	0	0	0	0	0	0.086	0.158	0	0	0	0	0	0	0.231	0.9008	1	Translation_ribosomal_protein	rpmH, large subunit ribosomal protein L34	31591	31728	-1	C	Ribosomal protein L34 [PF00468.20]			K02914	RP-L34, MRPL34, rpmH; large subunit ribosomal protein L34	Translation
NODE 86 length 169159 cov 10.433275 35	NODE 86 length 169159 cov 10.433275	138	Ww150 Actinomycetota	Rhodoluna	9	15	0	0	0	0	0	0	0	0.115	0.092	0	0	0	0	0	0	0	5.045	0.0145	0.2925	Translation_ribosomal_protein	rpmH, large subunit ribosomal protein L34	27465	27602	-1	C	Ribosomal protein L34 [PF00468.20]			K02914	RP-L34, MRPL34, rpmH; large subunit ribosomal protein L34	Translation
NODE 8579 length 7301 cov 6.983008 11	NODE 8579 length 7301 cov 6.983008	138	Ww145 Actinomycetota	Rhodoluna	24	16	5	0	0	0	0	0	0	0.306	0.098	0.088	0	0	0	0	0	0	2.97	0.0503	0.5888	Translation_ribosomal_protein	rpmH, large subunit ribosomal protein L34	6657	6794	-1	C	Ribosomal protein L34 [PF00468.20]			K02914	RP-L34, MRPL34, rpmH; large subunit ribosomal protein L34	Translation
NODE 6620 length 11522 cov 45.923252 4	NODE 6620 length 11522 cov 45.923252	138	Ww141 Actinomycetota	Rhodoluna	8	52	14	0	0	0	0	0	0	0.102	0.32	0.245	0	0	0	0	0	0	1.992	0.1791	1	Translation_ribosomal_protein	rpmH, large subunit ribosomal protein L34	783	920	-1	C	Ribosomal protein L34 [PF00468.20]			K02914	RP-L34, MRPL34, rpmH; large subunit ribosomal protein L34	Translation
NODE 10589 length 7762 cov 54.495223 2	NODE 10589 length 7762 cov 54.495223	138	Ww97 Actinomycetota	Aquiluna	0	11	5	0	0	0	0	0	0	0	0.103	0.568	0	0	0	0	0	0	-0.577	0.8528	1	Translation_ribosomal_protein	rpmH, large subunit ribosomal protein L34	580	717	1	C	Ribosomal protein L34 [PF00468.20]			K02914	RP-L34, MRPL34, rpmH; large subunit ribosomal protein L34	Translation
NODE 991 length 38198 cov 16.480789 12	NODE 991 length 38198 cov 16.480789	195	Ww138 Actinomycetota	Rhodoluna	0	9	0	0	0	0	0	0	0	0	0.055	0	0	0	0	0	0	0	3.277	0.424	1	Translation_ribosomal_protein	rpmI, large subunit ribosomal protein L35	12249	12443	-1	C	Ribosomal protein L35 [PF01632.22]			K02916	RP-L35, MRPL35, rpmI; large subunit ribosomal protein L35	Translation
NODE 918 length 39818 cov 9.089100 31	NODE 918 length 39818 cov 9.089100	195	Ww150 Actinomycetota	Rhodoluna	0	5	0	0	0	0	0	0	0	0	0.031	0	0	0	0	0	0	0	2.558	0.5962	1	Translation_ribosomal_protein	rpmI, large subunit ribosomal protein L35	27566	27760	1	C	Ribosomal protein L35 [PF01632.22]			K02916	RP-L35, MRPL35, rpmI; large subunit ribosomal protein L35	Translation
NODE 913 length 41404 cov 5.360390 31	NODE 913 length 41404 cov 5.360390	195	Ww147 Actinomycetota	Rhodoluna	0	8	7	0	0	0	0	0	0	0	0.049	0.123	0	0	0	0	0	0	-0.17	0.9195	1	Translation_ribosomal_protein	rpmI, large subunit ribosomal protein L35	27280	27474	1	C	Ribosomal protein L35 [PF01632.22]			K02916	RP-L35, MRPL35, rpmI; large subunit ribosomal protein L35	Translation
NODE 871 length 41036 cov 7.988244 11	NODE 871 length 41036 cov 7.988244	195	Ww158 Actinomycetota	Rhodoluna	6	26	10	0	0	5	0	0	0	0.076	0.16	0.175	0	0	0.529	0	0	0	0.145	0.9287	1	Translation_ribosomal_protein	rpmI, large subunit ribosomal protein L35	11839	12033	-1	C	Ribosomal protein L35 [PF01632.22]			K02916	RP-L35, MRPL35, rpmI; large subunit ribosomal protein L35	Translation
NODE 8455 length 9521 cov 3.508830 10	NODE 8455 length 9521 cov 3.508830	195	Ww156 Actinomycetota	Rhodoluna	0	0	5	0	0	0	0	0	0	0	0	0.088	0	0	0	0	0	0	-2.745	0.3323	1	Translation_ribosomal_protein	rpmI, large subunit ribosomal protein L35	5766	5960	1	C	Ribosomal protein L35 [PF01632.22]			K02916	RP-L35, MRPL35, rpmI; large subunit ribosomal protein L35	Translation
NODE 81 length 175748 cov 12.853012 12	NODE 81 length 175748 cov 12.853012	195	Ww148 Actinomycetota	Rhodoluna	11	23	11	0	0	0	0	0	0	0.14	0.142	0.193	0	0	0	0	0	0	1.646	0.2748	1	Translation_ribosomal_protein	rpmI, large subunit ribosomal protein L35	12616	12810	-1	C	Ribosomal protein L35 [PF01632.22]			K02916	RP-L35, MRPL35, rpmI; large subunit ribosomal protein L35	Translation
NODE 52861 length 2547 cov 46.889942 4	NODE 52861 length 2547 cov 46.889942	195	Ww142 Actinomycetota	Rhodoluna	52	56	46	8	0	0	0	0	0	0.663	0.345	0.806	0.552	0	0	0	0	0	1.237	0.4135	1	Translation_ribosomal_protein	rpmI, large subunit ribosomal protein L35	2342	2536	-1	C	Ribosomal protein L35 [PF01632.22]			K02916	RP-L35, MRPL35, rpmI; large subunit ribosomal protein L35	Translation
NODE 20 length 361489 cov 8.608037 340	NODE 20 length 361489 cov 8.608037	195	Ww155 Actinomycetota	Rhodoluna	0	8	0	0	0	0	0	0	0	0	0.049	0	0	0	0	0	0	0	3.128	0.4622	1	Translation_ribosomal_protein	rpmI, large subunit ribosomal protein L35	348791	348985	1	C	Ribosomal protein L35 [PF01632.22]			K02916	RP-L35, MRPL35, rpmI; large subunit ribosomal protein L35	Translation
NODE 1889 length 26216 cov 37.935467 28	NODE 1889 length 26216 cov 37.935467	195	Ww141 Actinomycetota	Rhodoluna	7	29	8	0	0	0	0	0	0	0.089	0.178	0.14	0	0	0	0	0	0	1.896	0.2091	1	Translation_ribosomal_protein	rpmI, large subunit ribosomal protein L35	22844	23038	1	C	Ribosomal protein L35 [PF01632.22]			K02916	RP-L35, MRPL35, rpmI; large subunit ribosomal protein L35	Translation
NODE 1446 length 26341 cov 7.904310 21	NODE 1446 length 26341 cov 7.904310	195	Ww145 Actinomycetota	Rhodoluna	8	14	5	0	0	6	0	0	0	0.102	0.086	0.088	0	0	0.635	0	0	0	-0.178	0.9129	1	Translation_ribosomal_protein	rpmI, large subunit ribosomal protein L35	14219	14413	1	C	Ribosomal protein L35 [PF01632.22]			K02916	RP-L35, MRPL35, rpmI; large subunit ribosomal protein L35	Translation
NODE 13988 length 6362 cov 95.945361 10	NODE 13988 length 6362 cov 95.945361	195	Ww97 Actinomycetota	Aquiluna	0	0	67	37	35	32	40	48	43	0	0	7.605	4.143	4.247	4.71	2.256	2.989	1.764	-9.79	0	0	Translation_ribosomal_protein	rpmI, large subunit ribosomal protein L35	5654	5848	1	C	Ribosomal protein L35 [PF01632.22]			K02916	RP-L35, MRPL35, rpmI; large subunit ribosomal protein L35	Translation
NODE 13 length 432189 cov 41.842485 427	NODE 13 length 432189 cov 41.842485	195	Ww152 Actinomycetota	Rhodoluna	19	17	14	0	0	0	0	0	0	0.242	0.105	0.245	0	0	0	0	0	0	1.697	0.2577	1	Translation_ribosomal_protein	rpmI, large subunit ribosomal protein L35	419910	420104	1	C	Ribosomal protein L35 [PF01632.22]			K02916	RP-L35, MRPL35, rpmI; large subunit ribosomal protein L35	Translation
NODE 4 length 725811 cov 36.705177 30	NODE 4 length 725811 cov 36.705177	114	Ww152 Actinomycetota	Rhodoluna	17	14	13	0	0	0	0	0	0	0.217	0.086	0.228	0	0	0	0	0	0	1.575	0.2962	1	Translation_ribosomal_protein	rpmJ, large subunit ribosomal protein L36	18331	18444	1	C	Ribosomal protein L36 [PF00444.21]			K02919	RP-L36, MRPL36, rpmJ; large subunit ribosomal protein L36	Translation
NODE 83 length 173196 cov 11.635378 28	NODE 83 length 173196 cov 11.635378	1533	Ww148 Actinomycetota	Rhodoluna	62	144	39	0	0	0	0	0	0	0.79	0.886	0.684	0	0	0	0	0	0	2.801	0.0524	0.5953	Translation_ribosomal_protein	rpsA, small subunit ribosomal protein S1	30202	31734	1	C	S1 RNA binding domain [PF00575.26]			K02945	RP-S1, rpsA; small subunit ribosomal protein S1	Translation
NODE 8 length 451094 cov 7.752236 297	NODE 8 length 451094 cov 7.752236	1467	Ww155 Actinomycetota	Rhodoluna	60	113	18	0	0	0	0	0	0	0.764	0.695	0.316	0	0	0	0	0	0	3.515	0.0145	0.2925	Translation_ribosomal_protein	rpsA, small subunit ribosomal protein S1	311076	312542	1	C	S1 RNA binding domain [PF00575.26]			K02945	RP-S1, rpsA; small subunit ribosomal protein S1	Translation
NODE 540 length 55328 cov 7.097397 3	NODE 540 length 55328 cov 7.097397	1467	Ww158 Actinomycetota	Rhodoluna	7	58	7	0	0	0	0	0	0	0.089	0.357	0.123	0	0	0	0	0	0	2.793	0.0615	0.6571	Translation_ribosomal_protein	rpsA, small subunit ribosomal protein S1	1030	2496	-1	C	S1 RNA binding domain [PF00575.26]			K02945	RP-S1, rpsA; small subunit ribosomal protein S1	Translation
NODE 4 length 725811 cov 36.705177 464	NODE 4 length 725811 cov 36.705177	1467	Ww152 Actinomycetota	Rhodoluna	12	44	0	0	0	0	0	0	0	0.153	0.271	0	0	0	0	0	0	0	6.06	0.0011	0.1045	Translation_ribosomal_protein	rpsA, small subunit ribosomal protein S1	457725	459191	-1	C	S1 RNA binding domain [PF00575.26]			K02945	RP-S1, rpsA; small subunit ribosomal protein S1	Translation
NODE 3559 length 17035 cov 54.823696 7	NODE 3559 length 17035 cov 54.823696	1458	Ww97 Actinomycetota	Aquiluna	0	0	127	125	138	85	196	137	228	0	0	14.415	13.996	16.744	12.511	11.056	8.531	9.352	-11.447	0	0	Translation_ribosomal_protein	rpsA, small subunit ribosomal protein S1	8090	9547	1	C	S1 RNA binding domain [PF00575.26]			K02945	RP-S1, rpsA; small subunit ribosomal protein S1	Translation
NODE 31311 length 3637 cov 25.577929 1	NODE 31311 length 3637 cov 25.577929	822	Ww142 Actinomycetota	Rhodoluna	79	129	24	6	0	0	0	0	0	1.007	0.794	0.421	0.414	0	0	0	0	0	2.714	0.0635	0.6617	Translation_ribosomal_protein	rpsA, small subunit ribosomal protein S1	2	823	-1	C	S1 RNA binding domain [PF00575.26]			K02945	RP-S1, rpsA; small subunit ribosomal protein S1	Translation
NODE 11 length 440182 cov 8.666494 131	NODE 11 length 440182 cov 8.666494	1455	Ww150 Actinomycetota	Rhodoluna	57	154	29	0	0	0	0	0	0	0.726	0.948	0.508	0	0	0	0	0	0	3.157	0.0281	0.425	Translation_ribosomal_protein	rpsA, small subunit ribosomal protein S1	137086	138540	-1	C	S1 RNA binding domain [PF00575.26]			K02945	RP-S1, rpsA; small subunit ribosomal protein S1	Translation
NODE 8 length 451094 cov 7.752236 56	NODE 8 length 451094 cov 7.752236	855	Ww155 Actinomycetota	Rhodoluna	0	17	9	0	0	0	0	0	0	0	0.105	0.158	0	0	0	0	0	0	0.485	0.7765	1	Translation_ribosomal_protein	rpsB, small subunit ribosomal protein S2	50742	51596	1	C	Ribosomal protein S2 [PF00318.23]			K02967	RP-S2, MRPS2, rpsB; small subunit ribosomal protein S2	Translation
NODE 7296 length 10518 cov 17.304799 1	NODE 7296 length 10518 cov 17.304799	408	Ww138 Actinomycetota	Rhodoluna	0	0	6	0	0	0	0	0	0	0	0	0.105	0	0	0	0	0	0	-2.976	0.2428	1	Translation_ribosomal_protein	rpsB, small subunit ribosomal protein S2	3	410	1	C	Ribosomal protein S2 [PF00318.23]			K02967	RP-S2, MRPS2, rpsB; small subunit ribosomal protein S2	Translation
NODE 5631 length 12823 cov 8.238073 12	NODE 5631 length 12823 cov 8.238073	798	Ww158 Actinomycetota	Rhodoluna	11	51	32	0	0	0	0	0	0	0.14	0.314	0.561	0	0	0	0	0	0	1.169	0.4377	1	Translation_ribosomal_protein	rpsB, small subunit ribosomal protein S2	8348	9145	-1	C	Ribosomal protein S2 [PF00318.23]			K02967	RP-S2, MRPS2, rpsB; small subunit ribosomal protein S2	Translation
NODE 488 length 57727 cov 3.454015 35	NODE 488 length 57727 cov 3.454015	867	Ww156 Actinomycetota	Rhodoluna	22	23	26	0	0	0	0	0	0	0.28	0.142	0.456	0	0	0	0	0	0	1.302	0.3876	1	Translation_ribosomal_protein	rpsB, small subunit ribosomal protein S2	32839	33705	1	C	Ribosomal protein S2 [PF00318.23]			K02967	RP-S2, MRPS2, rpsB; small subunit ribosomal protein S2	Translation
NODE 4 length 725811 cov 36.705177 700	NODE 4 length 725811 cov 36.705177	798	Ww152 Actinomycetota	Rhodoluna	43	41	0	0	0	0	0	0	0	0.548	0.252	0	0	0	0	0	0	0	6.964	0.0001	0.0689	Translation_ribosomal_protein	rpsB, small subunit ribosomal protein S2	714130	714927	-1	C	Ribosomal protein S2 [PF00318.23]			K02967	RP-S2, MRPS2, rpsB; small subunit ribosomal protein S2	Translation
NODE 35 length 288723 cov 10.958971 200	NODE 35 length 288723 cov 10.958971	858	Ww148 Actinomycetota	Rhodoluna	69	87	24	0	5	0	0	0	0	0.879	0.535	0.421	0	0.651	0	0	0	0	2.123	0.1521	1	Translation_ribosomal_protein	rpsB, small subunit ribosomal protein S2	220701	221558	-1	C	Ribosomal protein S2 [PF00318.23]			K02967	RP-S2, MRPS2, rpsB; small subunit ribosomal protein S2	Translation
NODE 3334 length 17814 cov 59.206183 19	NODE 3334 length 17814 cov 59.206183	927	Ww97 Actinomycetota	Aquiluna	0	0	148	157	119	92	102	253	255	0	0	16.798	17.579	14.439	13.541	5.753	15.755	10.46	-11.57	0	0	Translation_ribosomal_protein	rpsB, small subunit ribosomal protein S2	16735	17661	-1	C	Ribosomal protein S2 [PF00318.23]			K02967	RP-S2, MRPS2, rpsB; small subunit ribosomal protein S2	Translation
NODE 3037 length 15560 cov 7.951357 14	NODE 3037 length 15560 cov 7.951357	855	Ww145 Actinomycetota	Rhodoluna	33	90	13	6	0	0	0	0	0	0.42	0.554	0.228	0.414	0	0	0	0	0	2.191	0.1325	1	Translation_ribosomal_protein	rpsB, small subunit ribosomal protein S2	11218	12072	-1	C	Ribosomal protein S2 [PF00318.23]			K02967	RP-S2, MRPS2, rpsB; small subunit ribosomal protein S2	Translation
NODE 30159 length 3733 cov 49.776578 5	NODE 30159 length 3733 cov 49.776578	957	Ww142 Actinomycetota	Rhodoluna	222	207	66	9	0	0	0	0	0	2.829	1.274	1.157	0.621	0	0	0	0	0	2.89	0.0842	0.8077	Translation_ribosomal_protein	rpsB, small subunit ribosomal protein S2	2776	3732	-1	C	Ribosomal protein S2 [PF00318.23]			K02967	RP-S2, MRPS2, rpsB; small subunit ribosomal protein S2	Translation
NODE 17627 length 5431 cov 2.968550 6	NODE 17627 length 5431 cov 2.968550	1035	Ww103 Actinomycetota	Aquiluna	0	0	63	52	44	27	89	52	85	0	0	7.151	5.822	5.339	3.974	5.02	3.238	3.487	-10.098	0	0	Translation_ribosomal_protein	rpsB, small subunit ribosomal protein S2	3676	4710	-1	C	Ribosomal protein S2 [PF00318.23]			K02967	RP-S2, MRPS2, rpsB; small subunit ribosomal protein S2	Translation
NODE 1751 length 27468 cov 40.382821 11	NODE 1751 length 27468 cov 40.382821	885	Ww141 Actinomycetota	Rhodoluna	98	240	44	0	5	0	0	0	0	1.249	1.477	0.771	0	0.651	0	0	0	0	2.649	0.0885	0.8079	Translation_ribosomal_protein	rpsB, small subunit ribosomal protein S2	7336	8220	-1	C	Ribosomal protein S2 [PF00318.23]			K02967	RP-S2, MRPS2, rpsB; small subunit ribosomal protein S2	Translation
NODE 12 length 435571 cov 16.873209 92	NODE 12 length 435571 cov 16.873209	807	Ww138 Actinomycetota	Rhodoluna	22	29	9	0	0	0	0	0	0	0.28	0.178	0.158	0	0	0	0	0	0	2.574	0.0833	0.8053	Translation_ribosomal_protein	rpsB, small subunit ribosomal protein S2	100819	101625	-1	C	Ribosomal protein S2 [PF00318.23]			K02967	RP-S2, MRPS2, rpsB; small subunit ribosomal protein S2	Translation
NODE 11 length 440182 cov 8.666494 364	NODE 11 length 440182 cov 8.666494	819	Ww150 Actinomycetota	Rhodoluna	16	45	15	0	0	0	0	0	0	0.204	0.277	0.263	0	0	0	0	0	0	2.108	0.154	1	Translation_ribosomal_protein	rpsB, small subunit ribosomal protein S2	399819	400637	-1	C	Ribosomal protein S2 [PF00318.23]			K02967	RP-S2, MRPS2, rpsB; small subunit ribosomal protein S2	Translation
NODE 104 length 154239 cov 5.219527 55	NODE 104 length 154239 cov 5.219527	846	Ww147 Actinomycetota	Rhodoluna	0	6	0	0	0	0	0	0	0	0	0.037	0	0	0	0	0	0	0	2.775	0.5476	1	Translation_ribosomal_protein	rpsB, small subunit ribosomal protein S2	50130	50975	1	C	Ribosomal protein S2 [PF00318.23]			K02967	RP-S2, MRPS2, rpsB; small subunit ribosomal protein S2	Translation
NODE 9631 length 8293 cov 3.194567 14	NODE 9631 length 8293 cov 3.194567	750	Ww103 Actinomycetota	Aquiluna	0	0	10	0	5	0	0	0	0	0	0	1.135	0	0.607	0	0	0	0	-5.816	0.0703	1	Translation_ribosomal_protein	rpsC, small subunit ribosomal protein S3	6274	7023	-1	C	Ribosomal protein S3, C-terminal domain [PF00189.23]; KH domain [PF07650.20]			K02982	RP-S3, rpsC; small subunit ribosomal protein S3	Translation
NODE 4022 length 12629 cov 10.748561 9	NODE 4022 length 12629 cov 10.748561	792	Ww145 Actinomycetota	Rhodoluna	41	79	16	0	0	5	0	0	0	0.522	0.486	0.281	0	0	0.529	0	0	0	1.997	0.1751	1	Translation_ribosomal_protein	rpsC, small subunit ribosomal protein S3	4862	5653	1	C	Ribosomal protein S3, C-terminal domain [PF00189.23]; KH domain [PF07650.20]			K02982	RP-S3, rpsC; small subunit ribosomal protein S3	Translation
NODE 4 length 725811 cov 36.705177 13	NODE 4 length 725811 cov 36.705177	765	Ww152 Actinomycetota	Rhodoluna	72	105	13	5	0	0	0	0	0	0.917	0.646	0.228	0.345	0	0	0	0	0	3.007	0.0381	0.494	Translation_ribosomal_protein	rpsC, small subunit ribosomal protein S3	9163	9927	1	C	Ribosomal protein S3, C-terminal domain [PF00189.23]; KH domain [PF07650.20]			K02982	RP-S3, rpsC; small subunit ribosomal protein S3	Translation
NODE 37 length 283349 cov 14.670700 273	NODE 37 length 283349 cov 14.670700	792	Ww148 Actinomycetota	Rhodoluna	32	95	10	0	0	0	0	0	0	0.408	0.585	0.175	0	0	0	0	0	0	3.603	0.0135	0.2855	Translation_ribosomal_protein	rpsC, small subunit ribosomal protein S3	282416	283207	1	C	Ribosomal protein S3, C-terminal domain [PF00189.23]; KH domain [PF07650.20]			K02982	RP-S3, rpsC; small subunit ribosomal protein S3	Translation
NODE 27766 length 3956 cov 25.202608 8	NODE 27766 length 3956 cov 25.202608	279	Ww142 Actinomycetota	Rhodoluna	26	31	0	0	0	0	0	0	0	0.331	0.191	0	0	0	0	0	0	0	6.353	0.0006	0.0829	Translation_ribosomal_protein	rpsC, small subunit ribosomal protein S3	3676	3954	1	C	KH domain [PF07650.20]			K02982	RP-S3, rpsC; small subunit ribosomal protein S3	Translation
NODE 20 length 361489 cov 8.608037 28	NODE 20 length 361489 cov 8.608037	774	Ww155 Actinomycetota	Rhodoluna	28	62	0	0	0	0	0	0	0	0.357	0.382	0	0	0	0	0	0	0	6.85	0.0002	0.0694	Translation_ribosomal_protein	rpsC, small subunit ribosomal protein S3	26080	26853	1	C	Ribosomal protein S3, C-terminal domain [PF00189.23]; KH domain [PF07650.20]			K02982	RP-S3, rpsC; small subunit ribosomal protein S3	Translation
NODE 13729 length 6449 cov 36.496523 7	NODE 13729 length 6449 cov 36.496523	756	Ww142 Actinomycetota	Rhodoluna	0	19	6	0	0	0	0	0	0	0	0.117	0.105	0	0	0	0	0	0	1.069	0.5395	1	Translation_ribosomal_protein	rpsC, small subunit ribosomal protein S3	2777	3532	1	C	Ribosomal protein S3, C-terminal domain [PF00189.23]; KH domain [PF07650.20]			K02982	RP-S3, rpsC; small subunit ribosomal protein S3	Translation
NODE 8 length 451094 cov 7.752236 251	NODE 8 length 451094 cov 7.752236	630	Ww155 Actinomycetota	Rhodoluna	45	56	22	0	0	0	0	0	0	0.573	0.345	0.386	0	0	0	0	0	0	2.617	0.0692	0.7155	Translation_ribosomal_protein	rpsD, small subunit ribosomal protein S4	263220	263849	1	C	Ribosomal protein S4/S9 N-terminal domain [PF00163.22]; S4 domain [PF01479.28]			K02986	RP-S4, NAM9, rpsD; small subunit ribosomal protein S4	Translation
NODE 553 length 61812 cov 34.650306 18	NODE 553 length 61812 cov 34.650306	630	Ww142 Actinomycetota	Rhodoluna	319	334	145	20	6	0	0	0	0	4.065	2.055	2.542	1.38	0.781	0	0	0	0	2.144	0.3074	1	Translation_ribosomal_protein	rpsD, small subunit ribosomal protein S4	19068	19697	1	C	Ribosomal protein S4/S9 N-terminal domain [PF00163.22]; S4 domain [PF01479.28]			K02986	RP-S4, NAM9, rpsD; small subunit ribosomal protein S4	Translation
NODE 540 length 55328 cov 7.097397 48	NODE 540 length 55328 cov 7.097397	630	Ww158 Actinomycetota	Rhodoluna	22	16	6	0	0	0	0	0	0	0.28	0.098	0.105	0	0	0	0	0	0	2.693	0.0743	0.7332	Translation_ribosomal_protein	rpsD, small subunit ribosomal protein S4	48992	49621	-1	C	Ribosomal protein S4/S9 N-terminal domain [PF00163.22]; S4 domain [PF01479.28]			K02986	RP-S4, NAM9, rpsD; small subunit ribosomal protein S4	Translation
NODE 50169 length 2638 cov 2.309098 1	NODE 50169 length 2638 cov 2.309098	621	Ww103 Actinomycetota	Aquiluna	0	0	14	17	0	0	17	0	36	0	0	1.589	1.903	0	0	0.959	0	1.477	-7.598	0.0012	0.0395	Translation_ribosomal_protein	rpsD, small subunit ribosomal protein S4	2	622	-1	C	Ribosomal protein S4/S9 N-terminal domain [PF00163.22]; S4 domain [PF01479.28]			K02986	RP-S4, NAM9, rpsD; small subunit ribosomal protein S4	Translation
NODE 4 length 725811 cov 36.705177 509	NODE 4 length 725811 cov 36.705177	630	Ww152 Actinomycetota	Rhodoluna	0	36	8	0	0	0	0	0	0	0	0.222	0.14	0	0	0	0	0	0	1.631	0.2846	1	Translation_ribosomal_protein	rpsD, small subunit ribosomal protein S4	506167	506796	-1	C	Ribosomal protein S4/S9 N-terminal domain [PF00163.22]; S4 domain [PF01479.28]			K02986	RP-S4, NAM9, rpsD; small subunit ribosomal protein S4	Translation
NODE 35 length 288723 cov 10.958971 18	NODE 35 length 288723 cov 10.958971	630	Ww148 Actinomycetota	Rhodoluna	36	65	65	10	0	0	0	0	0	0.459	0.4	1.14	0.69	0	0	0	0	0	0.61	0.6984	1	Translation_ribosomal_protein	rpsD, small subunit ribosomal protein S4	16157	16786	-1	C	Ribosomal protein S4/S9 N-terminal domain [PF00163.22]; S4 domain [PF01479.28]			K02986	RP-S4, NAM9, rpsD; small subunit ribosomal protein S4	Translation
NODE 3289 length 17749 cov 3.141877 11	NODE 3289 length 17749 cov 3.141877	630	Ww156 Actinomycetota	Rhodoluna	6	8	5	0	0	0	0	0	0	0.076	0.049	0.088	0	0	0	0	0	0	1.331	0.455	1	Translation_ribosomal_protein	rpsD, small subunit ribosomal protein S4	11100	11729	1	C	Ribosomal protein S4/S9 N-terminal domain [PF00163.22]; S4 domain [PF01479.28]			K02986	RP-S4, NAM9, rpsD; small subunit ribosomal protein S4	Translation
NODE 2977 length 19345 cov 56.813931 4	NODE 2977 length 19345 cov 56.813931	630	Ww97 Actinomycetota	Aquiluna	0	0	240	236	298	270	308	415	526	0	0	27.241	26.425	36.158	39.741	17.373	25.843	21.576	-12.614	0	0	Translation_ribosomal_protein	rpsD, small subunit ribosomal protein S4	1487	2116	-1	C	Ribosomal protein S4/S9 N-terminal domain [PF00163.22]; S4 domain [PF01479.28]			K02986	RP-S4, NAM9, rpsD; small subunit ribosomal protein S4	Translation
NODE 11 length 440182 cov 8.666494 176	NODE 11 length 440182 cov 8.666494	630	Ww150 Actinomycetota	Rhodoluna	64	159	63	0	0	0	9	0	6	0.815	0.978	1.105	0	0	0	1.336	0	1.133	0.813	0.642	1	Translation_ribosomal_protein	rpsD, small subunit ribosomal protein S4	185412	186041	-1	C	Ribosomal protein S4/S9 N-terminal domain [PF00163.22]; S4 domain [PF01479.28]			K02986	RP-S4, NAM9, rpsD; small subunit ribosomal protein S4	Translation
NODE 9631 length 8293 cov 3.194567 4	NODE 9631 length 8293 cov 3.194567	693	Ww103 Actinomycetota	Aquiluna	0	0	16	5	6	0	14	26	19	0	0	1.816	0.56	0.728	0	0.79	1.619	0.779	-7.685	0.0002	0.0073	Translation_ribosomal_protein	rpsE, small subunit ribosomal protein S5	1808	2500	-1	C	Ribosomal protein S5, N-terminal domain [PF00333.23]; Ribosomal protein S5, C-terminal domain [PF03719.18]			K02988	RP-S5, MRPS5, rpsE; small subunit ribosomal protein S5	Translation
NODE 90 length 167710 cov 14.228058 10	NODE 90 length 167710 cov 14.228058	666	Ww148 Actinomycetota	Rhodoluna	12	32	0	0	0	0	0	0	0	0.153	0.197	0	0	0	0	0	0	0	5.787	0.002	0.1184	Translation_ribosomal_protein	rpsE, small subunit ribosomal protein S5	3784	4449	1	C	Ribosomal protein S5, N-terminal domain [PF00333.23]; Ribosomal protein S5, C-terminal domain [PF03719.18]			K02988	RP-S5, MRPS5, rpsE; small subunit ribosomal protein S5	Translation
NODE 530 length 58330 cov 5.518665 3	NODE 530 length 58330 cov 5.518665	672	Ww147 Actinomycetota	Rhodoluna	13	14	0	0	0	0	0	0	0	0.166	0.086	0	0	0	0	0	0	0	5.318	0.0069	0.1981	Translation_ribosomal_protein	rpsE, small subunit ribosomal protein S5	690	1361	1	C	Ribosomal protein S5, N-terminal domain [PF00333.23]; Ribosomal protein S5, C-terminal domain [PF03719.18]			K02988	RP-S5, MRPS5, rpsE; small subunit ribosomal protein S5	Translation
NODE 4022 length 12629 cov 10.748561 19	NODE 4022 length 12629 cov 10.748561	672	Ww145 Actinomycetota	Rhodoluna	81	108	0	0	0	0	0	0	0	1.032	0.665	0	0	0	0	0	0	0	8.043	0	0.0246	Translation_ribosomal_protein	rpsE, small subunit ribosomal protein S5	9557	10228	1	C	Ribosomal protein S5, N-terminal domain [PF00333.23]; Ribosomal protein S5, C-terminal domain [PF03719.18]			K02988	RP-S5, MRPS5, rpsE; small subunit ribosomal protein S5	Translation
NODE 4 length 725811 cov 36.705177 23	NODE 4 length 725811 cov 36.705177	639	Ww152 Actinomycetota	Rhodoluna	26	69	0	0	0	0	0	0	0	0.331	0.425	0	0	0	0	0	0	0	6.884	0.0002	0.0691	Translation_ribosomal_protein	rpsE, small subunit ribosomal protein S5	13725	14363	1	C	Ribosomal protein S5, N-terminal domain [PF00333.23]; Ribosomal protein S5, C-terminal domain [PF03719.18]			K02988	RP-S5, MRPS5, rpsE; small subunit ribosomal protein S5	Translation
NODE 20 length 361489 cov 8.608037 38	NODE 20 length 361489 cov 8.608037	666	Ww155 Actinomycetota	Rhodoluna	13	13	0	0	0	0	0	0	0	0.166	0.08	0	0	0	0	0	0	0	5.282	0.0076	0.2088	Translation_ribosomal_protein	rpsE, small subunit ribosomal protein S5	30627	31292	1	C	Ribosomal protein S5, N-terminal domain [PF00333.23]; Ribosomal protein S5, C-terminal domain [PF03719.18]			K02988	RP-S5, MRPS5, rpsE; small subunit ribosomal protein S5	Translation
NODE 12 length 435571 cov 16.873209 373	NODE 12 length 435571 cov 16.873209	663	Ww138 Actinomycetota	Rhodoluna	10	7	0	0	0	0	0	0	0	0.127	0.043	0	0	0	0	0	0	0	4.769	0.0292	0.4282	Translation_ribosomal_protein	rpsE, small subunit ribosomal protein S5	431261	431923	-1	C	Ribosomal protein S5, N-terminal domain [PF00333.23]; Ribosomal protein S5, C-terminal domain [PF03719.18]			K02988	RP-S5, MRPS5, rpsE; small subunit ribosomal protein S5	Translation
NODE 92 length 163664 cov 18.302917 26	NODE 92 length 163664 cov 18.302917	414	Ww138 Actinomycetota	Rhodoluna	0	16	0	0	0	0	0	0	0	0	0.098	0	0	0	0	0	0	0	4.034	0.1815	1	Translation_ribosomal_protein	rpsF, small subunit ribosomal protein S6	18132	18545	-1	C	Ribosomal protein S6 [PF01250.20]			K02990	RP-S6, MRPS6, rpsF; small subunit ribosomal protein S6	Translation
NODE 86 length 169159 cov 10.433275 19	NODE 86 length 169159 cov 10.433275	402	Ww150 Actinomycetota	Rhodoluna	37	57	16	0	0	0	0	0	0	0.471	0.351	0.281	0	0	0	0	0	0	2.819	0.0521	0.5953	Translation_ribosomal_protein	rpsF, small subunit ribosomal protein S6	14149	14550	-1	C	Ribosomal protein S6 [PF01250.20]			K02990	RP-S6, MRPS6, rpsF; small subunit ribosomal protein S6	Translation
NODE 6937 length 11223 cov 8.388038 13	NODE 6937 length 11223 cov 8.388038	387	Ww158 Actinomycetota	Rhodoluna	16	0	0	0	0	0	0	0	0	0.204	0	0	0	0	0	0	0	0	5.011	0.0161	0.3091	Translation_ribosomal_protein	rpsF, small subunit ribosomal protein S6	10156	10542	1	C	Ribosomal protein S6 [PF01250.20]			K02990	RP-S6, MRPS6, rpsF; small subunit ribosomal protein S6	Translation
NODE 6225 length 11311 cov 3.058088 5	NODE 6225 length 11311 cov 3.058088	393	Ww103 Actinomycetota	Aquiluna	0	0	21	12	18	31	37	44	38	0	0	2.384	1.344	2.184	4.563	2.087	2.74	1.559	-9.078	0	0	Translation_ribosomal_protein	rpsF, small subunit ribosomal protein S6	2541	2933	1	C	Ribosomal protein S6 [PF01250.20]			K02990	RP-S6, MRPS6, rpsF; small subunit ribosomal protein S6	Translation
NODE 57 length 210100 cov 9.295139 148	NODE 57 length 210100 cov 9.295139	396	Ww155 Actinomycetota	Rhodoluna	0	30	11	0	0	0	0	0	0	0	0.185	0.193	0	0	0	0	0	0	1.047	0.4963	1	Translation_ribosomal_protein	rpsF, small subunit ribosomal protein S6	143366	143761	-1	C	Ribosomal protein S6 [PF01250.20]			K02990	RP-S6, MRPS6, rpsF; small subunit ribosomal protein S6	Translation
NODE 4498 length 14768 cov 17.376186 13	NODE 4498 length 14768 cov 17.376186	387	Ww162 Actinomycetota	Rhodoluna	54	105	70	15	12	0	0	0	0	0.688	0.646	1.227	1.035	1.562	0	0	0	0	0.26	0.8841	1	Translation_ribosomal_protein	rpsF, small subunit ribosomal protein S6	12832	13218	-1	C	Ribosomal protein S6 [PF01250.20]			K02990	RP-S6, MRPS6, rpsF; small subunit ribosomal protein S6	Translation
NODE 37 length 283349 cov 14.670700 163	NODE 37 length 283349 cov 14.670700	504	Ww148 Actinomycetota	Rhodoluna	17	26	16	0	0	0	0	0	0	0.217	0.16	0.281	0	0	0	0	0	0	1.678	0.2618	1	Translation_ribosomal_protein	rpsF, small subunit ribosomal protein S6	172845	173348	1	C	Ribosomal protein S6 [PF01250.20]			K02990	RP-S6, MRPS6, rpsF; small subunit ribosomal protein S6	Translation
NODE 3302 length 17966 cov 82.214514 2	NODE 3302 length 17966 cov 82.214514	405	Ww97 Actinomycetota	Aquiluna	0	0	10	9	8	5	22	26	17	0	0	1.135	1.008	0.971	0.736	1.241	1.619	0.697	-7.912	0	0.0006	Translation_ribosomal_protein	rpsF, small subunit ribosomal protein S6	1563	1967	1	C	Ribosomal protein S6 [PF01250.20]			K02990	RP-S6, MRPS6, rpsF; small subunit ribosomal protein S6	Translation
NODE 287 length 81149 cov 4.192600 61	NODE 287 length 81149 cov 4.192600	465	Ww156 Actinomycetota	Rhodoluna	0	6	0	0	0	0	0	0	0	0	0.037	0	0	0	0	0	0	0	2.775	0.5476	1	Translation_ribosomal_protein	rpsF, small subunit ribosomal protein S6	59935	60399	1	C	Ribosomal protein S6 [PF01250.20]			K02990	RP-S6, MRPS6, rpsF; small subunit ribosomal protein S6	Translation
NODE 13 length 432189 cov 41.842485 61	NODE 13 length 432189 cov 41.842485	387	Ww152 Actinomycetota	Rhodoluna	59	56	15	0	0	5	0	0	0	0.752	0.345	0.263	0	0	0.529	0	0	0	2.148	0.1439	1	Translation_ribosomal_protein	rpsF, small subunit ribosomal protein S6	61425	61811	1	C	Ribosomal protein S6 [PF01250.20]			K02990	RP-S6, MRPS6, rpsF; small subunit ribosomal protein S6	Translation
NODE 37 length 283349 cov 14.670700 261	NODE 37 length 283349 cov 14.670700	471	Ww148 Actinomycetota	Rhodoluna	22	7	0	0	0	0	0	0	0	0.28	0.043	0	0	0	0	0	0	0	5.667	0.0027	0.1302	Translation_ribosomal_protein	rpsG, small subunit ribosomal protein S7	273864	274334	1	C	Ribosomal protein S7p/S5e [PF00177.24]			K02992	RP-S7, MRPS7, rpsG; small subunit ribosomal protein S7	Translation
NODE 24504 length 4298 cov 2.455590 3	NODE 24504 length 4298 cov 2.455590	471	Ww103 Actinomycetota	Aquiluna	0	0	9	0	7	6	5	16	11	0	0	1.022	0	0.849	0.883	0.282	0.996	0.451	-7.18	0.0019	0.0635	Translation_ribosomal_protein	rpsG, small subunit ribosomal protein S7	3791	4261	1	C	Ribosomal protein S7p/S5e [PF00177.24]			K02992	RP-S7, MRPS7, rpsG; small subunit ribosomal protein S7	Translation
NODE 9631 length 8293 cov 3.194567 7	NODE 9631 length 8293 cov 3.194567	399	Ww103 Actinomycetota	Aquiluna	0	0	6	0	9	5	8	8	15	0	0	0.681	0	1.092	0.736	0.451	0.498	0.615	-7.044	0.0031	0.0959	Translation_ribosomal_protein	rpsH, small subunit ribosomal protein S8	3402	3800	-1	C	Ribosomal protein S8 [PF00410.22]			K02994	RP-S8, MRPS8, rpsH; small subunit ribosomal protein S8	Translation
NODE 90 length 167710 cov 14.228058 7	NODE 90 length 167710 cov 14.228058	399	Ww148 Actinomycetota	Rhodoluna	22	14	0	0	0	0	0	0	0	0.28	0.086	0	0	0	0	0	0	0	5.847	0.0018	0.1153	Translation_ribosomal_protein	rpsH, small subunit ribosomal protein S8	2466	2864	1	C	Ribosomal protein S8 [PF00410.22]			K02994	RP-S8, MRPS8, rpsH; small subunit ribosomal protein S8	Translation
NODE 628 length 50745 cov 20.671638 18	NODE 628 length 50745 cov 20.671638	399	Ww162 Actinomycetota	Rhodoluna	0	11	0	0	0	0	0	0	0	0	0.068	0	0	0	0	0	0	0	3.535	0.3519	1	Translation_ribosomal_protein	rpsH, small subunit ribosomal protein S8	8242	8640	1	C	Ribosomal protein S8 [PF00410.22]			K02994	RP-S8, MRPS8, rpsH; small subunit ribosomal protein S8	Translation
NODE 4022 length 12629 cov 10.748561 16	NODE 4022 length 12629 cov 10.748561	399	Ww145 Actinomycetota	Rhodoluna	0	33	0	0	0	0	0	0	0	0	0.203	0	0	0	0	0	0	0	5.034	0.0147	0.2925	Translation_ribosomal_protein	rpsH, small subunit ribosomal protein S8	8239	8637	1	C	Ribosomal protein S8 [PF00410.22]			K02994	RP-S8, MRPS8, rpsH; small subunit ribosomal protein S8	Translation
NODE 4 length 725811 cov 36.705177 20	NODE 4 length 725811 cov 36.705177	399	Ww152 Actinomycetota	Rhodoluna	5	54	9	0	0	0	0	0	0	0.064	0.332	0.158	0	0	0	0	0	0	2.362	0.1126	0.9589	Translation_ribosomal_protein	rpsH, small subunit ribosomal protein S8	12380	12778	1	C	Ribosomal protein S8 [PF00410.22]			K02994	RP-S8, MRPS8, rpsH; small subunit ribosomal protein S8	Translation
NODE 20 length 361489 cov 8.608037 35	NODE 20 length 361489 cov 8.608037	399	Ww155 Actinomycetota	Rhodoluna	12	22	0	0	0	0	0	0	0	0.153	0.135	0	0	0	0	0	0	0	5.512	0.0041	0.1568	Translation_ribosomal_protein	rpsH, small subunit ribosomal protein S8	29306	29704	1	C	Ribosomal protein S8 [PF00410.22]			K02994	RP-S8, MRPS8, rpsH; small subunit ribosomal protein S8	Translation
[truncated: 11,305 more rows]

## Sheet: Table S6
Table S6. Key proteins encoded by Luna-1 subcluster MAGs (this study) and reference genomes.
[truncated: 15,281 more rows]

## Sheet: Table S7
Table S7. Key proteins encoded and associated gene counts, prevalence and copy numbers in Luna-1 subcluster genera, and by habitat salinity for Aquiluna.
[truncated: 95 more rows]

## Sheet: Table S8
Table S8. Comparisons of charged amino acids percentages between Luna-1 taxa groups using Wilcoxon rank sum tests with continuity correction. Red font indicates significant p-values.
[truncated: 29 more rows]

[truncated: 6 more sheets: Table S9, Table S10, Table S11, Table S12, Table S13, Table S14]
